# Supplementary material for: Facile carrier-assisted targeted mass spectrometric approach for proteomic analysis of low numbers of mammalian cells
Source: Commun Biol. 2018 Aug 6;1:103. doi: 10.1038/s42003-018-0107-6 (PMC6123794; doi:10.1038/s42003-018-0107-6)
Supplement: Supplementary file 3 — Supplementary Data 1 [file 42003_2018_107_MOESM3_ESM.xlsx]

## Sheet: Supplementary Data 1
Supplementary Data 1. MSGF+ searching results for LC-MS/MS analysis of BSA tryptic digest (searching both the human and bovine protein sequence database).
MSGF_SpecProb	Scan	FragMethod	Charge	PrecursorMZ	MH	Peptide	Protein	DeNovoScore	MSGFScore	MSGFDB_SpecEValue	EValue	QValue	PepQValue
4.99e-33	13536	HCD	5	703.139	3511.67	K.SHCIAEVEKDAIPENLPPLTADFAEDKDVCK.N	gi|418694|pir||ABBOS	156	145	4.99e-33	4.79e-29	0	0
6.7e-32	13306	HCD	4	878.924	3511.67	K.SHCIAEVEKDAIPENLPPLTADFAEDKDVCK.N	gi|418694|pir||ABBOS	194	176	6.7e-32	6.42e-28	0	0
2.03e-30	13679	HCD	4	878.673	3511.67	K.SHCIAEVEKDAIPENLPPLTADFAEDKDVCK.N	gi|418694|pir||ABBOS	196	168	2.03e-30	1.94e-26	0	0
6.28e-30	14257	HCD	4	878.923	3511.67	K.SHCIAEVEKDAIPENLPPLTADFAEDKDVCK.N	gi|418694|pir||ABBOS	199	165	6.28e-30	6.03e-26	0	0
1.32e-29	14284	HCD	4	831.872	3324.47	K.TVM*ENFVAFVDKCCAADDKEACFAVEGPK.L	gi|418694|pir||ABBOS	253	226	1.32e-29	1.26e-25	0	0
4.14e-29	14104	HCD	4	878.92	3511.67	K.SHCIAEVEKDAIPENLPPLTADFAEDKDVCK.N	gi|418694|pir||ABBOS	202	173	4.14e-29	3.97e-25	0	0
9.66e-29	16229	HCD	4	827.877	3308.47	K.TVMENFVAFVDKCCAADDKEACFAVEGPK.L	gi|418694|pir||ABBOS	228	204	9.66e-29	9.26e-25	0	0
1.27e-28	13330	HCD	5	703.139	3511.67	K.SHCIAEVEKDAIPENLPPLTADFAEDKDVCK.N	gi|418694|pir||ABBOS	156	130	1.27e-28	1.22e-24	0	0
2.78e-28	13163	HCD	5	703.142	3511.67	K.SHCIAEVEKDAIPENLPPLTADFAEDKDVCK.N	gi|418694|pir||ABBOS	172	144	2.78e-28	2.66e-24	0	0
4.77e-28	13745	HCD	5	703.14	3511.67	K.SHCIAEVEKDAIPENLPPLTADFAEDKDVCK.N	gi|418694|pir||ABBOS	180	147	4.77e-28	4.58e-24	0	0
7.54e-28	11743	HCD	4	820.612	3279.43	K.EYEATLEECCAKDDPHACYSTVFDKLK.H	gi|418694|pir||ABBOS	226	192	7.54e-28	7.23e-24	0	0
3.11e-27	13008	HCD	5	703.141	3511.67	K.SHCIAEVEKDAIPENLPPLTADFAEDKDVCK.N	gi|418694|pir||ABBOS	180	147	3.11e-27	2.98e-23	0	0
3.61e-27	14465	HCD	3	1003.83	3009.45	K.SHCIAEVEKDAIPENLPPLTADFAEDK.D	gi|418694|pir||ABBOS	200	173	3.61e-27	3.46e-23	0	0
5.05e-27	13168	HCD	3	870.408	2608.2	K.LVNELTEFAKTCVADESHAGCEK.S	gi|418694|pir||ABBOS	216	199	5.05e-27	4.83e-23	0	0
5.9e-27	10507	HCD	3	1013.42	3038.25	K.EYEATLEECCAKDDPHACYSTVFDK.L	gi|418694|pir||ABBOS	272	236	5.9e-27	5.65e-23	0	0
6.99e-27	13085	HCD	4	878.677	3511.67	K.SHCIAEVEKDAIPENLPPLTADFAEDKDVCK.N	gi|418694|pir||ABBOS	214	173	6.99e-27	6.71e-23	0	0
1.5e-26	13267	HCD	4	878.67	3511.67	K.SHCIAEVEKDAIPENLPPLTADFAEDKDVCK.N	gi|418694|pir||ABBOS	196	152	1.5e-26	1.44e-22	0	0
1.51e-26	7754	HCD	3	871.389	2612.16	K.VHKECCHGDLLECADDRADLAK.Y	gi|418694|pir||ABBOS	235	231	1.51e-26	1.45e-22	0	0
3.45e-26	16215	HCD	3	740.665	2219.98	K.TVMENFVAFVDKCCAADDK.E	gi|418694|pir||ABBOS	174	173	3.45e-26	3.28e-22	0	0
5.28e-26	16250	HCD	4	771.388	3082.53	K.DDPHACYSTVFDKLKHLVDEPQNLIK.Q	gi|418694|pir||ABBOS	176	157	5.28e-26	5.06e-22	0	0
5.71e-26	13459	HCD	4	878.672	3511.67	K.SHCIAEVEKDAIPENLPPLTADFAEDKDVCK.N	gi|418694|pir||ABBOS	193	146	5.71e-26	5.48e-22	0	0
7.59e-26	10194	HCD	3	786.049	2355.14	K.HLVDEPQNLIKQNCDQFEK.L	gi|418694|pir||ABBOS	198	198	7.59e-26	7.21e-22	0	0
1.27e-25	16402	HCD	3	740.665	2219.98	K.TVMENFVAFVDKCCAADDK.E	gi|418694|pir||ABBOS	178	176	1.27e-25	1.21e-21	0	0
1.78e-25	11843	HCD	4	820.86	3279.43	K.EYEATLEECCAKDDPHACYSTVFDKLK.H	gi|418694|pir||ABBOS	206	164	1.78e-25	1.7e-21	0	0
4.07e-25	13617	HCD	3	1043.19	3127.55	C.IAEVEKDAIPENLPPLTADFAEDKDVCK.N	gi|418694|pir||ABBOS	185	162	4.07e-25	3.91e-21	0	0
2.54e-24	16887	HCD	2	1246.64	2492.26	K.GLVLIAFSQYLQQCPFDEHVK.L	gi|418694|pir||ABBOS	211	203	2.54e-24	2.43e-20	0	0
3.93e-24	14410	HCD	3	820.066	2458.18	K.DAIPENLPPLTADFAEDKDVCK.N	gi|418694|pir||ABBOS	168	153	3.93e-24	3.75e-20	0	0
6.07e-24	8565	HCD	3	749.986	2247.94	K.ECCHGDLLECADDRADLAK.Y	gi|418694|pir||ABBOS	172	163	6.07e-24	5.76e-20	0	0
6.67e-24	7764	HCD	4	653.794	2612.16	K.VHKECCHGDLLECADDRADLAK.Y	gi|418694|pir||ABBOS	183	166	6.67e-24	6.38e-20	0	0
7.59e-24	12934	HCD	4	878.676	3511.67	K.SHCIAEVEKDAIPENLPPLTADFAEDKDVCK.N	gi|418694|pir||ABBOS	178	136	7.59e-24	7.28e-20	0	0
9.24e-24	13608	HCD	3	1043.52	3127.55	C.IAEVEKDAIPENLPPLTADFAEDKDVCK.N	gi|418694|pir||ABBOS	221	185	9.24e-24	8.86e-20	0	0
1.01e-23	9640	HCD	3	716.694	2148.06	K.LKPDPNTLCDEFKADEKK.F	gi|418694|pir||ABBOS	184	180	1.01e-23	9.52e-20	0	0
1.27e-23	8990	HCD	3	749.983	2247.94	K.ECCHGDLLECADDRADLAK.Y	gi|418694|pir||ABBOS	167	158	1.27e-23	1.2e-19	0	0
1.45e-23	9474	HCD	3	716.693	2148.06	K.LKPDPNTLCDEFKADEKK.F	gi|418694|pir||ABBOS	184	179	1.45e-23	1.37e-19	0	0
1.64e-23	13885	HCD	3	720.349	2159.03	I.PENLPPLTADFAEDKDVCK.N	gi|418694|pir||ABBOS	178	165	1.64e-23	1.56e-19	0	0
1.65e-23	7423	HCD	3	643.271	1927.8	K.CCAADDKEACFAVEGPK.L	gi|418694|pir||ABBOS	182	182	1.65e-23	1.55e-19	0	0
1.65e-23	7576	HCD	2	964.402	1927.8	K.CCAADDKEACFAVEGPK.L	gi|418694|pir||ABBOS	229	229	1.65e-23	1.55e-19	0	0
1.65e-23	7587	HCD	3	643.27	1927.8	K.CCAADDKEACFAVEGPK.L	gi|418694|pir||ABBOS	200	200	1.65e-23	1.55e-19	0	0
1.65e-23	7795	HCD	2	964.402	1927.8	K.CCAADDKEACFAVEGPK.L	gi|418694|pir||ABBOS	237	237	1.65e-23	1.55e-19	0	0
1.65e-23	7806	HCD	3	643.27	1927.8	K.CCAADDKEACFAVEGPK.L	gi|418694|pir||ABBOS	199	199	1.65e-23	1.55e-19	0	0
1.65e-23	7949	HCD	2	964.403	1927.8	K.CCAADDKEACFAVEGPK.L	gi|418694|pir||ABBOS	233	233	1.65e-23	1.55e-19	0	0
1.65e-23	7960	HCD	3	643.272	1927.8	K.CCAADDKEACFAVEGPK.L	gi|418694|pir||ABBOS	180	180	1.65e-23	1.55e-19	0	0
1.65e-23	8358	HCD	3	643.27	1927.8	K.CCAADDKEACFAVEGPK.L	gi|418694|pir||ABBOS	196	196	1.65e-23	1.55e-19	0	0
1.69e-23	6295	HCD	2	1057.44	2113.88	K.VHKECCHGDLLECADDR.A	gi|418694|pir||ABBOS	245	245	1.69e-23	1.59e-19	0	0
1.69e-23	6640	HCD	3	705.298	2113.88	K.VHKECCHGDLLECADDR.A	gi|418694|pir||ABBOS	168	168	1.69e-23	1.59e-19	0	0
1.88e-23	8131	HCD	3	643.597	1927.8	K.CCAADDKEACFAVEGPK.L	gi|418694|pir||ABBOS	174	174	1.88e-23	1.77e-19	0	0
2.13e-23	16883	HCD	3	831.428	2492.26	K.GLVLIAFSQYLQQCPFDEHVK.L	gi|418694|pir||ABBOS	154	147	2.13e-23	2.03e-19	0	0
2.4e-23	13814	HCD	5	703.34	3511.67	K.SHCIAEVEKDAIPENLPPLTADFAEDKDVCK.N	gi|418694|pir||ABBOS	174	137	2.4e-23	2.3e-19	0	0
3.1e-23	13844	HCD	3	720.692	2159.03	I.PENLPPLTADFAEDKDVCK.N	gi|418694|pir||ABBOS	181	165	3.1e-23	2.94e-19	0	0
4.17e-23	8315	HCD	3	643.602	1927.8	K.CCAADDKEACFAVEGPK.L	gi|418694|pir||ABBOS	182	182	4.17e-23	3.93e-19	0	0
5.39e-23	7510	HCD	3	668.954	2004.84	K.VASLRETYGDMADCCEK.Q	gi|418694|pir||ABBOS	177	169	5.39e-23	5.08e-19	0	0
6.89e-23	10607	HCD	3	1013.76	3038.25	K.EYEATLEECCAKDDPHACYSTVFDK.L	gi|418694|pir||ABBOS	189	146	6.89e-23	6.6e-19	0	0
7.06e-23	14916	HCD	2	978.487	1955.96	K.DAIPENLPPLTADFAEDK.D	gi|418694|pir||ABBOS	194	179	7.06e-23	6.68e-19	0	0
8.76e-23	14055	HCD	3	720.691	2159.03	I.PENLPPLTADFAEDKDVCK.N	gi|418694|pir||ABBOS	177	162	8.76e-23	8.32e-19	0	0
1.1e-22	8988	HCD	3	673.993	2019.97	K.LKPDPNTLCDEFKADEK.K	gi|418694|pir||ABBOS	179	176	1.1e-22	1.04e-18	0	0
1.15e-22	9402	HCD	3	673.994	2019.97	K.LKPDPNTLCDEFKADEK.K	gi|418694|pir||ABBOS	182	178	1.15e-22	1.09e-18	0	0
1.15e-22	9574	HCD	3	673.995	2019.97	K.LKPDPNTLCDEFKADEK.K	gi|418694|pir||ABBOS	188	184	1.15e-22	1.09e-18	0	0
1.15e-22	10134	HCD	3	673.995	2019.97	K.LKPDPNTLCDEFKADEK.K	gi|418694|pir||ABBOS	187	183	1.15e-22	1.09e-18	0	0
1.23e-22	10309	HCD	3	673.994	2019.97	K.LKPDPNTLCDEFKADEK.K	gi|418694|pir||ABBOS	190	186	1.23e-22	1.16e-18	0	0
1.23e-22	9716	HCD	3	749.986	2247.94	K.ECCHGDLLECADDRADLAK.Y	gi|418694|pir||ABBOS	181	168	1.23e-22	1.17e-18	0	0
1.3e-22	10201	HCD	2	1010.49	2019.97	K.LKPDPNTLCDEFKADEK.K	gi|418694|pir||ABBOS	190	185	1.3e-22	1.23e-18	0	0
1.47e-22	9729	HCD	3	673.995	2019.97	K.LKPDPNTLCDEFKADEK.K	gi|418694|pir||ABBOS	160	156	1.47e-22	1.39e-18	0	0
1.49e-22	9936	HCD	3	673.994	2019.97	K.LKPDPNTLCDEFKADEK.K	gi|418694|pir||ABBOS	179	175	1.49e-22	1.41e-18	0	0
1.58e-22	10430	HCD	3	674.326	2019.97	K.LKPDPNTLCDEFKADEK.K	gi|418694|pir||ABBOS	172	168	1.58e-22	1.49e-18	0	0
1.66e-22	9298	HCD	3	716.692	2148.06	K.LKPDPNTLCDEFKADEKK.F	gi|418694|pir||ABBOS	177	171	1.66e-22	1.57e-18	0	0
1.67e-22	8050	HCD	3	668.951	2004.84	K.VASLRETYGDMADCCEK.Q	gi|418694|pir||ABBOS	152	147	1.67e-22	1.57e-18	0	0
1.92e-22	12690	HCD	4	878.674	3511.67	K.SHCIAEVEKDAIPENLPPLTADFAEDKDVCK.N	gi|418694|pir||ABBOS	184	123	1.92e-22	1.84e-18	0	0
2.08e-22	13129	HCD	3	820.066	2458.18	K.DAIPENLPPLTADFAEDKDVCK.N	gi|418694|pir||ABBOS	134	114	2.08e-22	1.99e-18	0	0
2.13e-22	8602	HCD	3	642.927	1927.8	K.CCAADDKEACFAVEGPK.L	gi|418694|pir||ABBOS	157	153	2.13e-22	2.01e-18	0	0
2.32e-22	7917	HCD	4	636.049	2541.17	K.QEPERNECFLSHKDDSPDLPK.L	gi|418694|pir||ABBOS	172	156	2.32e-22	2.22e-18	0	0
3.02e-22	10002	HCD	2	1010.49	2019.97	K.LKPDPNTLCDEFKADEK.K	gi|418694|pir||ABBOS	183	178	3.02e-22	2.85e-18	0	0
3.02e-22	8082	HCD	3	634.628	1901.87	R.NECFLSHKDDSPDLPK.L	gi|418694|pir||ABBOS	170	170	3.02e-22	2.84e-18	0	0
4.09e-22	9791	HCD	2	1010.49	2019.97	K.LKPDPNTLCDEFKADEK.K	gi|418694|pir||ABBOS	172	167	4.09e-22	3.85e-18	0	0
4.16e-22	9344	HCD	3	749.987	2247.94	K.ECCHGDLLECADDRADLAK.Y	gi|418694|pir||ABBOS	176	163	4.16e-22	3.95e-18	0	0
4.52e-22	8801	HCD	3	750.319	2247.94	K.ECCHGDLLECADDRADLAK.Y	gi|418694|pir||ABBOS	174	161	4.52e-22	4.29e-18	0	0
4.61e-22	14708	HCD	3	833.735	2498.19	K.AFDEKLFTFHADICTLPDTEK.Q	gi|418694|pir||ABBOS	170	154	4.61e-22	4.4e-18	0	0
5.08e-22	8433	HCD	3	634.629	1901.87	R.NECFLSHKDDSPDLPK.L	gi|418694|pir||ABBOS	149	149	5.08e-22	4.77e-18	0	0
5.89e-22	14355	HCD	2	1505.23	3009.45	K.SHCIAEVEKDAIPENLPPLTADFAEDK.D	gi|418694|pir||ABBOS	164	117	5.89e-22	5.65e-18	0	0
6.09e-22	13975	HCD	3	636.644	1907.92	K.LFTFHADICTLPDTEK.Q	gi|418694|pir||ABBOS	146	143	6.09e-22	5.72e-18	0	0
6.14e-22	13371	HCD	3	636.645	1907.92	K.LFTFHADICTLPDTEK.Q	gi|418694|pir||ABBOS	166	161	6.14e-22	5.77e-18	0	0
6.29e-22	14235	HCD	3	636.646	1907.92	K.LFTFHADICTLPDTEK.Q	gi|418694|pir||ABBOS	154	148	6.29e-22	5.91e-18	0	0
6.59e-22	14168	HCD	3	636.977	1907.92	K.LFTFHADICTLPDTEK.Q	gi|418694|pir||ABBOS	156	152	6.59e-22	6.19e-18	0	0
6.74e-22	13580	HCD	3	636.645	1907.92	K.LFTFHADICTLPDTEK.Q	gi|418694|pir||ABBOS	152	151	6.74e-22	6.33e-18	0	0
7.25e-22	13526	HCD	3	820.066	2458.18	K.DAIPENLPPLTADFAEDKDVCK.N	gi|418694|pir||ABBOS	139	116	7.25e-22	6.92e-18	0	0
7.89e-22	14763	HCD	2	978.485	1955.96	K.DAIPENLPPLTADFAEDK.D	gi|418694|pir||ABBOS	156	147	7.89e-22	7.47e-18	0	0
9.2e-22	6464	HCD	3	705.632	2113.88	K.VHKECCHGDLLECADDR.A	gi|418694|pir||ABBOS	156	147	9.2e-22	8.67e-18	0	0
9.76e-22	13195	HCD	3	636.647	1907.92	K.LFTFHADICTLPDTEK.Q	gi|418694|pir||ABBOS	165	159	9.76e-22	9.16e-18	0	0
1.07e-21	10796	HCD	3	674.324	2019.97	K.LKPDPNTLCDEFKADEK.K	gi|418694|pir||ABBOS	178	169	1.07e-21	1.01e-17	0	0
1.15e-21	8279	HCD	3	634.629	1901.87	R.NECFLSHKDDSPDLPK.L	gi|418694|pir||ABBOS	152	151	1.15e-21	1.08e-17	0	0
1.3e-21	14390	HCD	3	636.647	1907.92	K.LFTFHADICTLPDTEK.Q	gi|418694|pir||ABBOS	124	123	1.3e-21	1.22e-17	0	0
1.57e-21	7349	HCD	3	669.288	2004.84	K.VASLRETYGDMADCCEK.Q	gi|418694|pir||ABBOS	175	167	1.57e-21	1.48e-17	0	0
1.79e-21	13659	HCD	3	1003.82	3009.45	K.SHCIAEVEKDAIPENLPPLTADFAEDK.D	gi|418694|pir||ABBOS	165	129	1.79e-21	1.71e-17	0	0
3.6e-21	12671	HCD	4	878.923	3511.67	K.SHCIAEVEKDAIPENLPPLTADFAEDKDVCK.N	gi|418694|pir||ABBOS	182	123	3.6e-21	3.45e-17	0	0
3.73e-21	10376	HCD	2	1010.49	2019.97	K.LKPDPNTLCDEFKADEK.K	gi|418694|pir||ABBOS	159	148	3.73e-21	3.52e-17	0	0
3.75e-21	13936	HCD	4	878.674	3511.67	K.SHCIAEVEKDAIPENLPPLTADFAEDKDVCK.N	gi|418694|pir||ABBOS	185	120	3.75e-21	3.6e-17	0	0
3.84e-21	12520	HCD	3	679.343	2036.02	E.KLFTFHADICTLPDTEK.Q	gi|418694|pir||ABBOS	184	171	3.84e-21	3.62e-17	0	0
3.99e-21	10465	HCD	3	599.284	1795.83	K.DDPHACYSTVFDKLK.H	gi|418694|pir||ABBOS	121	119	3.99e-21	3.73e-17	0	0
3.99e-21	11062	HCD	3	599.282	1795.83	K.DDPHACYSTVFDKLK.H	gi|418694|pir||ABBOS	116	114	3.99e-21	3.73e-17	0	0
4.04e-21	6041	HCD	3	706.614	2117.82	R.ETYGDMADCCEKQEPER.N	gi|418694|pir||ABBOS	165	147	4.04e-21	3.81e-17	0	0
4.43e-21	12670	HCD	3	679.349	2036.02	E.KLFTFHADICTLPDTEK.Q	gi|418694|pir||ABBOS	179	165	4.43e-21	4.18e-17	0	0
4.44e-21	10856	HCD	3	599.281	1795.83	K.DDPHACYSTVFDKLK.H	gi|418694|pir||ABBOS	130	128	4.44e-21	4.15e-17	0	0
4.52e-21	8590	HCD	4	476.226	1901.87	R.NECFLSHKDDSPDLPK.L	gi|418694|pir||ABBOS	127	123	4.52e-21	4.24e-17	0	0
4.53e-21	8070	HCD	4	476.222	1901.87	R.NECFLSHKDDSPDLPK.L	gi|418694|pir||ABBOS	129	125	4.53e-21	4.25e-17	0	0
5.47e-21	7360	HCD	3	668.953	2004.84	K.VASLRETYGDMADCCEK.Q	gi|418694|pir||ABBOS	168	162	5.47e-21	5.16e-17	0	0
5.49e-21	8434	HCD	4	476.224	1901.87	R.NECFLSHKDDSPDLPK.L	gi|418694|pir||ABBOS	133	129	5.49e-21	5.15e-17	0	0
5.82e-21	12922	HCD	4	878.424	3511.67	K.SHCIAEVEKDAIPENLPPLTADFAEDKDVCK.N	gi|418694|pir||ABBOS	180	113	5.82e-21	5.58e-17	0	0
6.16e-21	8280	HCD	4	476.223	1901.87	R.NECFLSHKDDSPDLPK.L	gi|418694|pir||ABBOS	133	129	6.16e-21	5.78e-17	0	0
6.28e-21	11388	HCD	3	599.283	1795.83	K.DDPHACYSTVFDKLK.H	gi|418694|pir||ABBOS	118	116	6.28e-21	5.87e-17	0	0
6.39e-21	7894	HCD	5	509.04	2541.17	K.QEPERNECFLSHKDDSPDLPK.L	gi|418694|pir||ABBOS	164	126	6.39e-21	6.09e-17	0	0
9.35e-21	8072	HCD	2	951.437	1901.87	R.NECFLSHKDDSPDLPK.L	gi|418694|pir||ABBOS	197	185	9.35e-21	8.78e-17	0	0
9.93e-21	8151	HCD	2	964.891	1927.8	K.CCAADDKEACFAVEGPK.L	gi|418694|pir||ABBOS	227	203	9.93e-21	9.36e-17	0	0
1.04e-20	8639	HCD	4	476.469	1901.87	R.NECFLSHKDDSPDLPK.L	gi|418694|pir||ABBOS	117	110	1.04e-20	9.78e-17	0	0
1.2e-20	8040	HCD	5	509.237	2541.17	K.QEPERNECFLSHKDDSPDLPK.L	gi|418694|pir||ABBOS	144	109	1.2e-20	1.14e-16	0	0
1.43e-20	11233	HCD	3	599.283	1795.83	K.DDPHACYSTVFDKLK.H	gi|418694|pir||ABBOS	120	117	1.43e-20	1.33e-16	0	0
1.46e-20	7419	HCD	2	964.402	1927.8	K.CCAADDKEACFAVEGPK.L	gi|418694|pir||ABBOS	138	129	1.46e-20	1.38e-16	0	0
1.46e-20	11693	HCD	2	909.951	1818.89	N.LPPLTADFAEDKDVCK.N	gi|418694|pir||ABBOS	198	185	1.46e-20	1.37e-16	0	0
1.53e-20	7535	HCD	2	884.393	1767.77	C.CAADDKEACFAVEGPK.L	gi|418694|pir||ABBOS	225	212	1.53e-20	1.43e-16	0	0
1.57e-20	11750	HCD	3	606.968	1818.89	N.LPPLTADFAEDKDVCK.N	gi|418694|pir||ABBOS	171	158	1.57e-20	1.47e-16	0	0
1.7e-20	14312	HCD	3	1003.83	3009.45	K.SHCIAEVEKDAIPENLPPLTADFAEDK.D	gi|418694|pir||ABBOS	187	137	1.7e-20	1.63e-16	0	0
1.97e-20	7513	HCD	3	589.927	1767.77	C.CAADDKEACFAVEGPK.L	gi|418694|pir||ABBOS	184	171	1.97e-20	1.85e-16	0	0
2.14e-20	7901	HCD	2	957.407	1913.81	C.CAKDDPHACYSTVFDK.L	gi|418694|pir||ABBOS	149	136	2.14e-20	2e-16	0	0
2.24e-20	10030	HCD	3	599.616	1795.83	K.DDPHACYSTVFDKLK.H	gi|418694|pir||ABBOS	110	107	2.24e-20	2.09e-16	0	0
2.33e-20	9562	HCD	4	537.772	2148.06	K.LKPDPNTLCDEFKADEKK.F	gi|418694|pir||ABBOS	168	149	2.33e-20	2.21e-16	0	0
2.47e-20	8026	HCD	4	636.294	2541.17	K.QEPERNECFLSHKDDSPDLPK.L	gi|418694|pir||ABBOS	182	146	2.47e-20	2.36e-16	0	0
2.73e-20	9389	HCD	2	820.471	1639.94	R.KVPQVSTPTLVEVSR.S	gi|418694|pir||ABBOS	182	182	2.73e-20	2.56e-16	0	0
2.73e-20	9947	HCD	2	820.471	1639.94	R.KVPQVSTPTLVEVSR.S	gi|418694|pir||ABBOS	196	196	2.73e-20	2.56e-16	0	0
2.73e-20	10146	HCD	2	820.471	1639.94	R.KVPQVSTPTLVEVSR.S	gi|418694|pir||ABBOS	195	195	2.73e-20	2.56e-16	0	0
2.73e-20	10325	HCD	2	820.972	1639.94	R.KVPQVSTPTLVEVSR.S	gi|418694|pir||ABBOS	198	198	2.73e-20	2.56e-16	0	0
2.73e-20	10331	HCD	2	820.473	1639.94	R.KVPQVSTPTLVEVSR.S	gi|418694|pir||ABBOS	171	171	2.73e-20	2.56e-16	0	0
2.77e-20	9226	HCD	4	537.771	2148.06	P.KLKPDPNTLCDEFKADEK.K	gi|418694|pir||ABBOS	154	138	2.77e-20	2.62e-16	0	0
3.55e-20	8281	HCD	2	951.439	1901.87	R.NECFLSHKDDSPDLPK.L	gi|418694|pir||ABBOS	203	189	3.55e-20	3.33e-16	0	0
3.59e-20	8873	HCD	4	476.468	1901.87	R.NECFLSHKDDSPDLPK.L	gi|418694|pir||ABBOS	137	125	3.59e-20	3.37e-16	0	0
3.64e-20	7751	HCD	4	636.047	2541.17	K.QEPERNECFLSHKDDSPDLPK.L	gi|418694|pir||ABBOS	155	133	3.64e-20	3.47e-16	0	0
4.47e-20	11597	HCD	3	606.971	1818.89	N.LPPLTADFAEDKDVCK.N	gi|418694|pir||ABBOS	150	137	4.47e-20	4.19e-16	0	0
4.77e-20	9320	HCD	3	674.322	2019.97	K.LKPDPNTLCDEFKADEK.K	gi|418694|pir||ABBOS	173	151	4.77e-20	4.5e-16	0	0
4.99e-20	9177	HCD	3	749.985	2247.94	K.ECCHGDLLECADDRADLAK.Y	gi|418694|pir||ABBOS	155	133	4.99e-20	4.74e-16	0	0
5.33e-20	9139	HCD	4	538.021	2148.06	P.KLKPDPNTLCDEFKADEK.K	gi|418694|pir||ABBOS	148	126	5.33e-20	5.05e-16	0	0
5.35e-20	8560	HCD	2	963.892	1927.8	K.CCAADDKEACFAVEGPK.L	gi|418694|pir||ABBOS	197	177	5.35e-20	5.05e-16	0	0
5.81e-20	9125	HCD	3	716.691	2148.06	P.KLKPDPNTLCDEFKADEK.K	gi|418694|pir||ABBOS	175	158	5.81e-20	5.5e-16	0	0
7.08e-20	12889	HCD	3	636.646	1907.92	K.LFTFHADICTLPDTEK.Q	gi|418694|pir||ABBOS	137	128	7.08e-20	6.64e-16	0	0
7.93e-20	13503	HCD	2	954.463	1907.92	K.LFTFHADICTLPDTEK.Q	gi|418694|pir||ABBOS	209	190	7.93e-20	7.44e-16	0	0
8.14e-20	13305	HCD	2	954.463	1907.92	K.LFTFHADICTLPDTEK.Q	gi|418694|pir||ABBOS	209	186	8.14e-20	7.64e-16	0	0
8.8e-20	13565	HCD	2	853.91	1705.81	L.PPLTADFAEDKDVCK.N	gi|418694|pir||ABBOS	197	184	8.8e-20	8.23e-16	0	0
9.47e-20	14897	HCD	3	869.738	2608.2	K.LVNELTEFAKTCVADESHAGCEK.S	gi|418694|pir||ABBOS	169	124	9.47e-20	9.06e-16	0	0
9.93e-20	9661	HCD	4	562.742	2247.94	K.ECCHGDLLECADDRADLAK.Y	gi|418694|pir||ABBOS	150	134	9.93e-20	9.43e-16	0	0
1.16e-19	8841	HCD	3	653.961	1958.87	C.CHGDLLECADDRADLAK.Y	gi|418694|pir||ABBOS	145	132	1.16e-19	1.09e-15	0	0
1.17e-19	9261	HCD	3	634.955	1901.87	R.NECFLSHKDDSPDLPK.L	gi|418694|pir||ABBOS	170	161	1.17e-19	1.1e-15	0	0
1.19e-19	13912	HCD	3	1171.23	3511.67	K.SHCIAEVEKDAIPENLPPLTADFAEDKDVCK.N	gi|418694|pir||ABBOS	180	109	1.19e-19	1.14e-15	0	0
1.21e-19	13891	HCD	4	878.923	3511.67	K.SHCIAEVEKDAIPENLPPLTADFAEDKDVCK.N	gi|418694|pir||ABBOS	164	106	1.21e-19	1.16e-15	0	0
1.36e-19	14102	HCD	3	820.065	2458.18	K.DAIPENLPPLTADFAEDKDVCK.N	gi|418694|pir||ABBOS	132	99	1.36e-19	1.3e-15	0	0
1.39e-19	14504	HCD	3	682.35	2045.03	R.RHPYFYAPELLYYANK.Y	gi|418694|pir||ABBOS	112	105	1.39e-19	1.3e-15	0	0
1.54e-19	8943	HCD	3	716.691	2148.06	P.KLKPDPNTLCDEFKADEK.K	gi|418694|pir||ABBOS	154	141	1.54e-19	1.45e-15	0	0
1.74e-19	16885	HCD	4	623.822	2492.26	K.GLVLIAFSQYLQQCPFDEHVK.L	gi|418694|pir||ABBOS	100	80	1.74e-19	1.66e-15	0	0
1.77e-19	13479	HCD	2	853.409	1705.81	L.PPLTADFAEDKDVCK.N	gi|418694|pir||ABBOS	173	160	1.77e-19	1.65e-15	0	0
1.79e-19	8840	HCD	3	634.956	1901.87	R.NECFLSHKDDSPDLPK.L	gi|418694|pir||ABBOS	167	159	1.79e-19	1.68e-15	0	0
1.8e-19	16134	HCD	2	862.419	1724.83	R.MPCTEDYLSLILNR.L	gi|418694|pir||ABBOS	196	196	1.8e-19	1.68e-15	0	0
1.8e-19	16151	HCD	2	862.924	1724.83	R.MPCTEDYLSLILNR.L	gi|418694|pir||ABBOS	203	203	1.8e-19	1.68e-15	0	0
1.8e-19	16850	HCD	2	862.921	1724.83	R.MPCTEDYLSLILNR.L	gi|418694|pir||ABBOS	206	206	1.8e-19	1.68e-15	0	0
1.8e-19	17016	HCD	2	862.923	1724.83	R.MPCTEDYLSLILNR.L	gi|418694|pir||ABBOS	198	198	1.8e-19	1.68e-15	0	0
1.8e-19	17169	HCD	2	862.923	1724.83	R.MPCTEDYLSLILNR.L	gi|418694|pir||ABBOS	206	206	1.8e-19	1.68e-15	0	0
2e-19	8848	HCD	2	963.887	1927.8	K.CCAADDKEACFAVEGPK.L	gi|418694|pir||ABBOS	187	159	2e-19	1.89e-15	0	0
2.02e-19	11072	HCD	2	898.421	1795.83	K.DDPHACYSTVFDKLK.H	gi|418694|pir||ABBOS	153	149	2.02e-19	1.89e-15	0	0
2.08e-19	14130	HCD	2	853.41	1705.81	L.PPLTADFAEDKDVCK.N	gi|418694|pir||ABBOS	178	165	2.08e-19	1.94e-15	0	0
2.21e-19	13861	HCD	2	853.909	1705.81	L.PPLTADFAEDKDVCK.N	gi|418694|pir||ABBOS	168	155	2.21e-19	2.07e-15	0	0
2.32e-19	9024	HCD	3	634.955	1901.87	R.NECFLSHKDDSPDLPK.L	gi|418694|pir||ABBOS	168	154	2.32e-19	2.18e-15	0	0
2.33e-19	13143	HCD	2	954.466	1907.92	K.LFTFHADICTLPDTEK.Q	gi|418694|pir||ABBOS	198	172	2.33e-19	2.18e-15	0	0
2.48e-19	9386	HCD	4	537.771	2148.06	K.LKPDPNTLCDEFKADEKK.F	gi|418694|pir||ABBOS	184	155	2.48e-19	2.35e-15	0	0
2.55e-19	10870	HCD	2	756.424	1511.84	K.VPQVSTPTLVEVSR.S	gi|418694|pir||ABBOS	178	178	2.55e-19	2.37e-15	0	0
2.55e-19	11058	HCD	2	756.425	1511.84	K.VPQVSTPTLVEVSR.S	gi|418694|pir||ABBOS	179	179	2.55e-19	2.37e-15	0	0
2.55e-19	11084	HCD	2	756.926	1511.84	K.VPQVSTPTLVEVSR.S	gi|418694|pir||ABBOS	180	180	2.55e-19	2.37e-15	0	0
2.59e-19	15642	HCD	3	630.315	1888.93	R.HPYFYAPELLYYANK.Y	gi|418694|pir||ABBOS	111	108	2.59e-19	2.42e-15	0	0
2.64e-19	14998	HCD	3	843.747	2529.22	K.QNCDQFEKLGEYGFQNALIVR.Y	gi|418694|pir||ABBOS	143	114	2.64e-19	2.52e-15	0	0
2.73e-19	16632	HCD	2	862.923	1724.83	R.MPCTEDYLSLILNR.L	gi|418694|pir||ABBOS	195	193	2.73e-19	2.54e-15	0	0
2.73e-19	13713	HCD	2	954.462	1907.92	K.LFTFHADICTLPDTEK.Q	gi|418694|pir||ABBOS	203	180	2.73e-19	2.56e-15	0	0
2.81e-19	7403	HCD	2	875.333	1749.66	K.ECCHGDLLECADDR.A	gi|418694|pir||ABBOS	186	184	2.81e-19	2.61e-15	0	0
2.85e-19	11244	HCD	2	898.42	1795.83	K.DDPHACYSTVFDKLK.H	gi|418694|pir||ABBOS	158	152	2.85e-19	2.66e-15	0	0
3.16e-19	7232	HCD	2	875.332	1749.66	K.ECCHGDLLECADDR.A	gi|418694|pir||ABBOS	185	185	3.16e-19	2.94e-15	0	0
3.16e-19	7236	HCD	2	875.836	1749.66	K.ECCHGDLLECADDR.A	gi|418694|pir||ABBOS	203	201	3.16e-19	2.94e-15	0	0
3.2e-19	7565	HCD	2	875.336	1749.66	K.ECCHGDLLECADDR.A	gi|418694|pir||ABBOS	198	195	3.2e-19	2.98e-15	0	0
3.27e-19	9497	HCD	2	963.884	1927.8	K.CCAADDKEACFAVEGPK.L	gi|418694|pir||ABBOS	214	185	3.27e-19	3.08e-15	0	0
3.46e-19	14133	HCD	2	954.97	1907.92	K.LFTFHADICTLPDTEK.Q	gi|418694|pir||ABBOS	188	167	3.46e-19	3.25e-15	0	0
3.61e-19	7143	HCD	3	733.284	2197.85	K.EYEATLEECCAKDDPHAC.Y	gi|418694|pir||ABBOS	137	113	3.61e-19	3.42e-15	0	0
3.76e-19	7453	HCD	2	875.839	1749.66	K.ECCHGDLLECADDR.A	gi|418694|pir||ABBOS	190	185	3.76e-19	3.5e-15	0	0
4.95e-19	6327	HCD	3	705.299	2113.88	K.VHKECCHGDLLECADDR.A	gi|418694|pir||ABBOS	181	150	4.95e-19	4.67e-15	0	0
5.18e-19	8236	HCD	3	518.889	1554.65	K.DDPHACYSTVFDK.L	gi|418694|pir||ABBOS	128	126	5.18e-19	4.78e-15	0	0
5.18e-19	8850	HCD	3	518.888	1554.65	K.DDPHACYSTVFDK.L	gi|418694|pir||ABBOS	130	128	5.18e-19	4.78e-15	0	0
5.18e-19	9225	HCD	3	518.889	1554.65	K.DDPHACYSTVFDK.L	gi|418694|pir||ABBOS	122	120	5.18e-19	4.78e-15	0	0
5.18e-19	9608	HCD	3	519.219	1554.65	K.DDPHACYSTVFDK.L	gi|418694|pir||ABBOS	121	119	5.18e-19	4.78e-15	0	0
6.08e-19	8992	HCD	2	1124.48	2247.94	K.ECCHGDLLECADDRADLAK.Y	gi|418694|pir||ABBOS	193	165	6.08e-19	5.77e-15	0	0
6.34e-19	15328	HCD	3	649.345	1946.02	K.SLHTLFGDELCKVASLR.E	gi|418694|pir||ABBOS	145	131	6.34e-19	5.97e-15	0	0
6.36e-19	8019	HCD	3	518.888	1554.65	K.DDPHACYSTVFDK.L	gi|418694|pir||ABBOS	110	108	6.36e-19	5.87e-15	0	0
6.45e-19	7718	HCD	5	509.039	2541.17	K.QEPERNECFLSHKDDSPDLPK.L	gi|418694|pir||ABBOS	151	110	6.45e-19	6.16e-15	0	0
6.72e-19	15488	HCD	3	630.315	1888.93	R.HPYFYAPELLYYANK.Y	gi|418694|pir||ABBOS	112	107	6.72e-19	6.28e-15	0	0
6.94e-19	5934	HCD	3	705.634	2113.88	K.VHKECCHGDLLECADDR.A	gi|418694|pir||ABBOS	167	147	6.94e-19	6.54e-15	0	0
7.15e-19	11070	HCD	4	449.713	1795.83	K.DDPHACYSTVFDKLK.H	gi|418694|pir||ABBOS	70	69	7.15e-19	6.68e-15	0	0
7.29e-19	7230	HCD	3	733.622	2197.85	K.EYEATLEECCAKDDPHAC.Y	gi|418694|pir||ABBOS	146	122	7.29e-19	6.9e-15	0	0
7.39e-19	8897	HCD	2	964.386	1927.8	K.CCAADDKEACFAVEGPK.L	gi|418694|pir||ABBOS	186	158	7.39e-19	6.97e-15	0	0
7.41e-19	5910	HCD	3	705.303	2113.88	K.VHKECCHGDLLECADDR.A	gi|418694|pir||ABBOS	195	156	7.41e-19	6.99e-15	0	0
7.45e-19	8635	HCD	3	634.959	1901.87	R.NECFLSHKDDSPDLPK.L	gi|418694|pir||ABBOS	149	131	7.45e-19	6.99e-15	0	0
7.76e-19	15489	HCD	2	944.968	1888.93	R.HPYFYAPELLYYANK.Y	gi|418694|pir||ABBOS	159	147	7.76e-19	7.25e-15	0	0
8.16e-19	9523	HCD	3	518.89	1554.65	K.DDPHACYSTVFDK.L	gi|418694|pir||ABBOS	128	126	8.16e-19	7.53e-15	0	0
8.24e-19	8437	HCD	2	951.445	1901.87	R.NECFLSHKDDSPDLPK.L	gi|418694|pir||ABBOS	194	169	8.24e-19	7.74e-15	0	0
8.9e-19	13294	HCD	3	820.064	2458.18	K.DAIPENLPPLTADFAEDKDVCK.N	gi|418694|pir||ABBOS	115	89	8.9e-19	8.51e-15	0	0
9.13e-19	7784	HCD	2	875.334	1749.66	K.ECCHGDLLECADDR.A	gi|418694|pir||ABBOS	218	205	9.13e-19	8.48e-15	0	0
9.2e-19	15904	HCD	3	649.344	1946.02	K.SLHTLFGDELCKVASLR.E	gi|418694|pir||ABBOS	139	134	9.2e-19	8.67e-15	0	0
9.34e-19	9035	HCD	3	518.889	1554.65	K.DDPHACYSTVFDK.L	gi|418694|pir||ABBOS	131	128	9.34e-19	8.62e-15	0	0
9.98e-19	15643	HCD	2	944.969	1888.93	R.HPYFYAPELLYYANK.Y	gi|418694|pir||ABBOS	164	152	9.98e-19	9.33e-15	0	0
1.01e-18	14080	HCD	2	1229.59	2458.18	K.DAIPENLPPLTADFAEDKDVCK.N	gi|418694|pir||ABBOS	157	98	1.01e-18	9.66e-15	0	0
1.02e-18	8697	HCD	2	777.83	1554.65	K.DDPHACYSTVFDK.L	gi|418694|pir||ABBOS	131	127	1.02e-18	9.45e-15	0	0
1.1e-18	9067	HCD	2	777.827	1554.65	K.DDPHACYSTVFDK.L	gi|418694|pir||ABBOS	135	129	1.1e-18	1.01e-14	0	0
1.18e-18	16532	HCD	2	870.916	1740.83	R.M*PCTEDYLSLILNR.L	gi|418694|pir||ABBOS	201	198	1.18e-18	1.1e-14	0	0
1.28e-18	8880	HCD	2	777.829	1554.65	K.DDPHACYSTVFDK.L	gi|418694|pir||ABBOS	129	125	1.28e-18	1.18e-14	0	0
1.52e-18	8510	HCD	4	562.741	2247.94	K.ECCHGDLLECADDRADLAK.Y	gi|418694|pir||ABBOS	128	108	1.52e-18	1.45e-14	0	0
1.54e-18	7176	HCD	3	562.278	1684.82	K.YICDNQDTISSKLK.E	gi|418694|pir||ABBOS	138	138	1.54e-18	1.43e-14	0	0
1.54e-18	7336	HCD	3	562.278	1684.82	K.YICDNQDTISSKLK.E	gi|418694|pir||ABBOS	138	138	1.54e-18	1.43e-14	0	0
1.54e-18	7346	HCD	3	562.611	1684.82	K.YICDNQDTISSKLK.E	gi|418694|pir||ABBOS	135	135	1.54e-18	1.43e-14	0	0
1.57e-18	8111	HCD	2	894.419	1787.83	N.ECFLSHKDDSPDLPK.L	gi|418694|pir||ABBOS	177	161	1.57e-18	1.46e-14	0	0
1.58e-18	8079	HCD	3	596.613	1787.83	N.ECFLSHKDDSPDLPK.L	gi|418694|pir||ABBOS	130	117	1.58e-18	1.47e-14	0	0
1.72e-18	10475	HCD	2	820.966	1639.94	R.KVPQVSTPTLVEVSR.S	gi|418694|pir||ABBOS	196	182	1.72e-18	1.61e-14	0	0
1.77e-18	10310	HCD	4	505.748	2019.97	K.LKPDPNTLCDEFKADEK.K	gi|418694|pir||ABBOS	108	101	1.77e-18	1.67e-14	0	0
1.88e-18	8259	HCD	5	509.236	2541.17	K.QEPERNECFLSHKDDSPDLPK.L	gi|418694|pir||ABBOS	143	99	1.88e-18	1.79e-14	0	0
1.91e-18	13888	HCD	2	1229.59	2458.18	K.DAIPENLPPLTADFAEDKDVCK.N	gi|418694|pir||ABBOS	152	103	1.91e-18	1.83e-14	0	0
2.03e-18	9370	HCD	4	562.739	2247.94	K.ECCHGDLLECADDRADLAK.Y	gi|418694|pir||ABBOS	143	125	2.03e-18	1.93e-14	0	0
2.28e-18	10398	HCD	3	547.649	1639.94	R.KVPQVSTPTLVEVSR.S	gi|418694|pir||ABBOS	103	100	2.28e-18	2.13e-14	0	0
2.32e-18	9313	HCD	5	430.618	2148.06	K.LKPDPNTLCDEFKADEKK.F	gi|418694|pir||ABBOS	133	120	2.32e-18	2.2e-14	0	0
2.47e-18	8247	HCD	2	777.831	1554.65	K.DDPHACYSTVFDK.L	gi|418694|pir||ABBOS	142	133	2.47e-18	2.28e-14	0	0
2.66e-18	9380	HCD	3	547.316	1639.94	R.KVPQVSTPTLVEVSR.S	gi|418694|pir||ABBOS	111	105	2.66e-18	2.49e-14	0	0
3.04e-18	9012	HCD	4	562.739	2247.94	K.ECCHGDLLECADDRADLAK.Y	gi|418694|pir||ABBOS	136	117	3.04e-18	2.89e-14	0	0
3.05e-18	9201	HCD	4	505.994	2019.97	K.LKPDPNTLCDEFKADEK.K	gi|418694|pir||ABBOS	142	123	3.05e-18	2.87e-14	0	0
3.06e-18	13734	HCD	3	820.065	2458.18	K.DAIPENLPPLTADFAEDKDVCK.N	gi|418694|pir||ABBOS	109	79	3.06e-18	2.92e-14	0	0
3.53e-18	2164	HCD	3	488.535	1463.59	K.TCVADESHAGCEK.S	gi|418694|pir||ABBOS	118	118	3.53e-18	3.26e-14	0	0
3.53e-18	2317	HCD	3	488.534	1463.59	K.TCVADESHAGCEK.S	gi|418694|pir||ABBOS	128	128	3.53e-18	3.26e-14	0	0
3.53e-18	2471	HCD	3	488.535	1463.59	K.TCVADESHAGCEK.S	gi|418694|pir||ABBOS	129	129	3.53e-18	3.26e-14	0	0
3.71e-18	8448	HCD	3	518.89	1554.65	K.DDPHACYSTVFDK.L	gi|418694|pir||ABBOS	98	96	3.71e-18	3.43e-14	0	0
4.04e-18	7174	HCD	2	842.913	1684.82	K.YICDNQDTISSKLK.E	gi|418694|pir||ABBOS	179	179	4.04e-18	3.75e-14	0	0
4.06e-18	7468	HCD	3	536.584	1607.74	C.AADDKEACFAVEGPK.L	gi|418694|pir||ABBOS	146	129	4.06e-18	3.79e-14	0	0
4.44e-18	10354	HCD	3	547.317	1639.94	R.KVPQVSTPTLVEVSR.S	gi|418694|pir||ABBOS	96	91	4.44e-18	4.15e-14	0	0
5.5e-18	7821	HCD	5	523.238	2612.16	K.VHKECCHGDLLECADDRADLAK.Y	gi|418694|pir||ABBOS	140	109	5.5e-18	5.26e-14	0	0
5.54e-18	9584	HCD	2	907.404	1814.83	R.LAKEYEATLEECCAK.D	gi|418694|pir||ABBOS	175	159	5.54e-18	5.18e-14	0	0
5.58e-18	13778	HCD	3	636.646	1907.92	K.LFTFHADICTLPDTEK.Q	gi|418694|pir||ABBOS	129	121	5.58e-18	5.23e-14	0	0
5.6e-18	9498	HCD	5	430.417	2148.06	K.LKPDPNTLCDEFKADEKK.F	gi|418694|pir||ABBOS	134	119	5.6e-18	5.3e-14	0	0
5.75e-18	16218	HCD	3	860.701	2580.09	K.TVMENFVAFVDKCCAADDKEAC.F	gi|418694|pir||ABBOS	153	105	5.75e-18	5.49e-14	0	0
5.9e-18	7303	HCD	4	654.048	2612.16	K.VHKECCHGDLLECADDRADLAK.Y	gi|418694|pir||ABBOS	163	112	5.9e-18	5.63e-14	0	0
6.01e-18	10320	HCD	2	788.886	1576.77	K.LKPDPNTLCDEFK.A	gi|418694|pir||ABBOS	164	158	6.01e-18	5.55e-14	0	0
6.09e-18	7479	HCD	2	804.373	1607.74	C.AADDKEACFAVEGPK.L	gi|418694|pir||ABBOS	184	168	6.09e-18	5.69e-14	0	0
6.12e-18	6501	HCD	3	513.944	1539.82	R.LCVLHEKTPVSEK.V	gi|418694|pir||ABBOS	132	132	6.12e-18	5.65e-14	0	0
6.12e-18	6655	HCD	3	513.945	1539.82	R.LCVLHEKTPVSEK.V	gi|418694|pir||ABBOS	136	136	6.12e-18	5.65e-14	0	0
6.17e-18	9199	HCD	4	562.741	2247.94	K.ECCHGDLLECADDRADLAK.Y	gi|418694|pir||ABBOS	132	114	6.17e-18	5.86e-14	0	0
6.61e-18	8032	HCD	2	777.828	1554.65	K.DDPHACYSTVFDK.L	gi|418694|pir||ABBOS	129	123	6.61e-18	6.1e-14	0	0
6.65e-18	9534	HCD	3	750.318	2247.94	K.ECCHGDLLECADDRADLAK.Y	gi|418694|pir||ABBOS	147	116	6.65e-18	6.31e-14	0	0
6.73e-18	6677	HCD	3	562.279	1684.82	K.YICDNQDTISSKLK.E	gi|418694|pir||ABBOS	120	117	6.73e-18	6.26e-14	0	0
7.23e-18	9212	HCD	2	1010.97	2019.97	K.LKPDPNTLCDEFKADEK.K	gi|418694|pir||ABBOS	169	135	7.23e-18	6.81e-14	0	0
7.39e-18	9324	HCD	5	430.418	2148.06	K.LKPDPNTLCDEFKADEKK.F	gi|418694|pir||ABBOS	120	105	7.39e-18	7e-14	0	0
7.72e-18	10123	HCD	3	547.317	1639.94	R.KVPQVSTPTLVEVSR.S	gi|418694|pir||ABBOS	122	120	7.72e-18	7.21e-14	0	0
7.94e-18	5765	HCD	3	674.621	2020.84	K.VASLRETYGDM*ADCCEK.Q	gi|418694|pir||ABBOS	120	107	7.94e-18	7.49e-14	0	0
8.19e-18	14964	HCD	3	869.721	2608.2	K.LVNELTEFAKTCVADESHAGCEK.S	gi|418694|pir||ABBOS	160	114	8.19e-18	7.84e-14	0	0
8.39e-18	9951	HCD	2	788.885	1576.77	K.LKPDPNTLCDEFK.A	gi|418694|pir||ABBOS	152	147	8.39e-18	7.74e-14	0	0
8.81e-18	10145	HCD	2	788.886	1576.77	K.LKPDPNTLCDEFK.A	gi|418694|pir||ABBOS	165	158	8.81e-18	8.13e-14	0	0
8.94e-18	2186	HCD	2	732.299	1463.59	K.TCVADESHAGCEK.S	gi|418694|pir||ABBOS	169	168	8.94e-18	8.25e-14	0	0
9.14e-18	9991	HCD	3	526.26	1576.77	K.LKPDPNTLCDEFK.A	gi|418694|pir||ABBOS	111	108	9.14e-18	8.44e-14	0	0
9.3e-18	13704	HCD	2	1229.6	2458.18	K.DAIPENLPPLTADFAEDKDVCK.N	gi|418694|pir||ABBOS	166	99	9.3e-18	8.89e-14	0	0
9.34e-18	6129	HCD	3	706.945	2117.82	R.ETYGDMADCCEKQEPER.N	gi|418694|pir||ABBOS	139	123	9.34e-18	8.81e-14	0	0
1.01e-17	10375	HCD	4	760.316	3038.25	K.EYEATLEECCAKDDPHACYSTVFDK.L	gi|418694|pir||ABBOS	167	99	1.01e-17	9.66e-14	0	0
1.03e-17	3291	HCD	2	747.764	1494.52	R.ETYGDM*ADCCEK.Q	gi|418694|pir||ABBOS	130	130	1.03e-17	9.46e-14	0	0
1.03e-17	5749	HCD	2	739.766	1478.52	R.ETYGDMADCCEK.Q	gi|418694|pir||ABBOS	163	163	1.03e-17	9.46e-14	0	0
1.03e-17	5895	HCD	2	739.765	1478.52	R.ETYGDMADCCEK.Q	gi|418694|pir||ABBOS	152	152	1.03e-17	9.46e-14	0	0
1.08e-17	9137	HCD	2	889.91	1778.82	F.SQYLQQCPFDEHVK.L	gi|418694|pir||ABBOS	177	160	1.08e-17	1e-13	0	0
1.1e-17	8749	HCD	3	749.987	2247.94	K.ECCHGDLLECADDRADLAK.Y	gi|418694|pir||ABBOS	167	128	1.1e-17	1.05e-13	0	0
1.35e-17	9189	HCD	2	852.932	1704.86	P.KLKPDPNTLCDEFK.A	gi|418694|pir||ABBOS	156	143	1.35e-17	1.25e-13	0	0
1.37e-17	15020	HCD	3	844.081	2529.22	K.QNCDQFEKLGEYGFQNALIVR.Y	gi|418694|pir||ABBOS	133	105	1.37e-17	1.31e-13	0	0
1.51e-17	9362	HCD	2	789.384	1576.77	K.LKPDPNTLCDEFK.A	gi|418694|pir||ABBOS	173	163	1.51e-17	1.4e-13	0	0
1.52e-17	10474	HCD	2	788.889	1576.77	K.LKPDPNTLCDEFK.A	gi|418694|pir||ABBOS	180	171	1.52e-17	1.4e-13	0	0
1.54e-17	9503	HCD	2	824.389	1647.77	F.TFHADICTLPDTEK.Q	gi|418694|pir||ABBOS	172	155	1.54e-17	1.43e-13	0	0
1.59e-17	8797	HCD	2	788.886	1576.77	K.LKPDPNTLCDEFK.A	gi|418694|pir||ABBOS	157	152	1.59e-17	1.47e-13	0	0
1.6e-17	14256	HCD	3	820.067	2458.18	K.DAIPENLPPLTADFAEDKDVCK.N	gi|418694|pir||ABBOS	120	78	1.6e-17	1.53e-13	0	0
1.61e-17	14548	HCD	3	905.434	2715.32	V.EKDAIPENLPPLTADFAEDKDVCK.N	gi|418694|pir||ABBOS	179	114	1.61e-17	1.54e-13	0	0
1.63e-17	11590	HCD	4	716.822	2864.26	K.TCVADESHAGCEKSLHTLFGDELCK.V	gi|418694|pir||ABBOS	172	104	1.63e-17	1.56e-13	0	0
1.65e-17	8634	HCD	3	600.284	1798.84	C.HGDLLECADDRADLAK.Y	gi|418694|pir||ABBOS	149	133	1.65e-17	1.55e-13	0	0
1.66e-17	9466	HCD	2	788.89	1576.77	K.LKPDPNTLCDEFK.A	gi|418694|pir||ABBOS	151	143	1.66e-17	1.53e-13	0	0
1.75e-17	13504	HCD	2	708.346	1415.69	K.TVM*ENFVAFVDK.C	gi|418694|pir||ABBOS	144	143	1.75e-17	1.6e-13	0	0
1.75e-17	14281	HCD	2	708.35	1415.69	K.TVM*ENFVAFVDK.C	gi|418694|pir||ABBOS	145	144	1.75e-17	1.6e-13	0	0
1.75e-17	16236	HCD	2	700.351	1399.69	K.TVMENFVAFVDK.C	gi|418694|pir||ABBOS	146	143	1.75e-17	1.6e-13	0	0
1.75e-17	16412	HCD	2	700.351	1399.69	K.TVMENFVAFVDK.C	gi|418694|pir||ABBOS	144	144	1.75e-17	1.6e-13	0	0
1.79e-17	8484	HCD	4	538.019	2148.06	K.LKPDPNTLCDEFKADEKK.F	gi|418694|pir||ABBOS	170	142	1.79e-17	1.69e-13	0	0
2.45e-17	12006	HCD	2	862.913	1724.82	R.PCFSALTPDETYVPK.A	gi|418694|pir||ABBOS	182	162	2.45e-17	2.29e-13	0	0
2.47e-17	11751	HCD	5	656.89	3279.43	K.EYEATLEECCAKDDPHACYSTVFDKLK.H	gi|418694|pir||ABBOS	149	80	2.47e-17	2.37e-13	0	0
2.54e-17	6478	HCD	3	514.279	1539.82	R.LCVLHEKTPVSEK.V	gi|418694|pir||ABBOS	126	122	2.54e-17	2.34e-13	0	0
2.68e-17	10487	HCD	2	789.384	1576.77	K.LKPDPNTLCDEFK.A	gi|418694|pir||ABBOS	172	161	2.68e-17	2.47e-13	0	0
2.7e-17	9490	HCD	2	824.888	1647.77	F.TFHADICTLPDTEK.Q	gi|418694|pir||ABBOS	157	139	2.7e-17	2.51e-13	0	0
2.76e-17	8670	HCD	3	518.888	1554.65	K.DDPHACYSTVFDK.L	gi|418694|pir||ABBOS	108	96	2.76e-17	2.55e-13	0	0
2.84e-17	9323	HCD	2	853.434	1704.86	P.KLKPDPNTLCDEFK.A	gi|418694|pir||ABBOS	154	139	2.84e-17	2.64e-13	0	0
2.98e-17	16633	HCD	2	780.365	1559.72	K.TVMENFVAFVDKC.C	gi|418694|pir||ABBOS	138	124	2.98e-17	2.75e-13	0	0
3.02e-17	9739	HCD	2	788.888	1576.77	K.LKPDPNTLCDEFK.A	gi|418694|pir||ABBOS	170	160	3.02e-17	2.78e-13	0	0
3.13e-17	7532	HCD	4	636.049	2541.17	K.QEPERNECFLSHKDDSPDLPK.L	gi|418694|pir||ABBOS	178	131	3.13e-17	2.99e-13	0	0
3.39e-17	9258	HCD	2	777.828	1554.65	K.DDPHACYSTVFDK.L	gi|418694|pir||ABBOS	116	111	3.39e-17	3.12e-13	0	0
3.45e-17	6048	HCD	2	739.767	1478.52	R.ETYGDMADCCEK.Q	gi|418694|pir||ABBOS	152	148	3.45e-17	3.16e-13	0	0
3.64e-17	12771	HCD	4	653.056	2608.2	K.LVNELTEFAKTCVADESHAGCEK.S	gi|418694|pir||ABBOS	120	75	3.64e-17	3.48e-13	0	0
4.02e-17	12168	HCD	2	862.915	1724.82	R.PCFSALTPDETYVPK.A	gi|418694|pir||ABBOS	178	158	4.02e-17	3.76e-13	0	0
4.13e-17	3655	HCD	2	748.267	1494.52	R.ETYGDM*ADCCEK.Q	gi|418694|pir||ABBOS	125	124	4.13e-17	3.78e-13	0	0
4.24e-17	10529	HCD	4	760.319	3038.25	K.EYEATLEECCAKDDPHACYSTVFDK.L	gi|418694|pir||ABBOS	141	87	4.24e-17	4.06e-13	0	0
4.65e-17	9734	HCD	4	537.772	2148.06	K.LKPDPNTLCDEFKADEKK.F	gi|418694|pir||ABBOS	146	121	4.65e-17	4.4e-13	0	0
5.11e-17	9158	HCD	3	674.325	2019.97	K.LKPDPNTLCDEFKADEK.K	gi|418694|pir||ABBOS	175	132	5.11e-17	4.81e-13	0	0
5.41e-17	8418	HCD	3	749.987	2247.94	K.ECCHGDLLECADDRADLAK.Y	gi|418694|pir||ABBOS	156	112	5.41e-17	5.13e-13	0	0
5.44e-17	13651	HCD	2	708.841	1415.69	K.TVM*ENFVAFVDK.C	gi|418694|pir||ABBOS	153	150	5.44e-17	4.98e-13	0	0
5.51e-17	10584	HCD	3	480.609	1439.81	R.RHPEYAVSVLLR.L	gi|418694|pir||ABBOS	108	108	5.51e-17	5.04e-13	0	0
5.51e-17	10761	HCD	2	720.408	1439.81	R.RHPEYAVSVLLR.L	gi|418694|pir||ABBOS	125	125	5.51e-17	5.04e-13	0	0
5.51e-17	10936	HCD	3	480.608	1439.81	R.RHPEYAVSVLLR.L	gi|418694|pir||ABBOS	116	116	5.51e-17	5.04e-13	0	0
5.51e-17	11123	HCD	3	480.608	1439.81	R.RHPEYAVSVLLR.L	gi|418694|pir||ABBOS	106	106	5.51e-17	5.04e-13	0	0
5.51e-17	11124	HCD	2	720.408	1439.81	R.RHPEYAVSVLLR.L	gi|418694|pir||ABBOS	117	117	5.51e-17	5.04e-13	0	0
5.51e-17	11467	HCD	3	480.61	1439.81	R.RHPEYAVSVLLR.L	gi|418694|pir||ABBOS	105	105	5.51e-17	5.04e-13	0	0
5.7e-17	4963	HCD	3	489.575	1466.71	K.VTKCCTESLVNR.R	gi|418694|pir||ABBOS	128	128	5.7e-17	5.22e-13	0	0
6.2e-17	14704	HCD	3	843.749	2529.22	K.QNCDQFEKLGEYGFQNALIVR.Y	gi|418694|pir||ABBOS	146	110	6.2e-17	5.92e-13	0	0
6.51e-17	6177	HCD	3	705.297	2113.88	K.VHKECCHGDLLECADDR.A	gi|418694|pir||ABBOS	117	92	6.51e-17	6.14e-13	0	0
6.81e-17	9423	HCD	2	907.403	1814.83	R.LAKEYEATLEECCAK.D	gi|418694|pir||ABBOS	150	116	6.81e-17	6.36e-13	0	0
7.41e-17	9778	HCD	2	706.89	1412.77	V.PQVSTPTLVEVSR.S	gi|418694|pir||ABBOS	177	164	7.41e-17	6.84e-13	0	0
7.5e-17	9551	HCD	3	526.592	1576.77	K.LKPDPNTLCDEFK.A	gi|418694|pir||ABBOS	111	109	7.5e-17	6.92e-13	0	0
7.79e-17	13247	HCD	2	740.408	1479.8	K.LGEYGFQNALIVR.Y	gi|418694|pir||ABBOS	166	166	7.79e-17	7.19e-13	0	0
7.79e-17	13789	HCD	2	740.402	1479.8	K.LGEYGFQNALIVR.Y	gi|418694|pir||ABBOS	193	193	7.79e-17	7.19e-13	0	0
7.79e-17	13981	HCD	2	740.4	1479.8	K.LGEYGFQNALIVR.Y	gi|418694|pir||ABBOS	186	186	7.79e-17	7.19e-13	0	0
7.79e-17	14157	HCD	2	740.403	1479.8	K.LGEYGFQNALIVR.Y	gi|418694|pir||ABBOS	179	179	7.79e-17	7.19e-13	0	0
7.79e-17	14311	HCD	2	740.403	1479.8	K.LGEYGFQNALIVR.Y	gi|418694|pir||ABBOS	179	179	7.79e-17	7.19e-13	0	0
7.79e-17	14466	HCD	2	740.404	1479.8	K.LGEYGFQNALIVR.Y	gi|418694|pir||ABBOS	189	189	7.79e-17	7.19e-13	0	0
7.79e-17	14586	HCD	2	740.899	1479.8	K.LGEYGFQNALIVR.Y	gi|418694|pir||ABBOS	184	184	7.79e-17	7.19e-13	0	0
7.79e-17	14878	HCD	2	740.404	1479.8	K.LGEYGFQNALIVR.Y	gi|418694|pir||ABBOS	180	180	7.79e-17	7.19e-13	0	0
8.32e-17	6207	HCD	2	739.762	1478.52	R.ETYGDMADCCEK.Q	gi|418694|pir||ABBOS	153	147	8.32e-17	7.61e-13	0	0
8.73e-17	12774	HCD	4	878.41	3511.67	K.SHCIAEVEKDAIPENLPPLTADFAEDKDVCK.N	gi|418694|pir||ABBOS	119	64	8.73e-17	8.38e-13	0	0
8.79e-17	13310	HCD	2	708.343	1415.69	K.TVM*ENFVAFVDK.C	gi|418694|pir||ABBOS	134	129	8.79e-17	8.05e-13	0	0
9.14e-17	2016	HCD	3	488.534	1463.59	K.TCVADESHAGCEK.S	gi|418694|pir||ABBOS	123	114	9.14e-17	8.43e-13	0	0
9.4e-17	7834	HCD	3	669.29	2004.84	K.VASLRETYGDMADCCEK.Q	gi|418694|pir||ABBOS	140	109	9.4e-17	8.86e-13	0	0
9.83e-17	6863	HCD	2	751.81	1502.61	K.EYEATLEECCAK.D	gi|418694|pir||ABBOS	159	159	9.83e-17	8.99e-13	0	0
9.83e-17	7028	HCD	2	751.81	1502.61	K.EYEATLEECCAK.D	gi|418694|pir||ABBOS	145	145	9.83e-17	8.99e-13	0	0
9.83e-17	7184	HCD	2	751.81	1502.61	K.EYEATLEECCAK.D	gi|418694|pir||ABBOS	146	146	9.83e-17	8.99e-13	0	0
9.83e-17	7345	HCD	2	751.81	1502.61	K.EYEATLEECCAK.D	gi|418694|pir||ABBOS	145	145	9.83e-17	8.99e-13	0	0
9.83e-17	7859	HCD	2	752.314	1502.61	K.EYEATLEECCAK.D	gi|418694|pir||ABBOS	165	165	9.83e-17	8.99e-13	0	0
9.97e-17	13714	HCD	2	708.347	1415.69	K.TVM*ENFVAFVDK.C	gi|418694|pir||ABBOS	135	133	9.97e-17	9.12e-13	0	0
9.97e-17	14171	HCD	2	700.353	1399.69	K.TVMENFVAFVDK.C	gi|418694|pir||ABBOS	136	133	9.97e-17	9.12e-13	0	0
9.97e-17	15030	HCD	2	700.352	1399.69	K.TVMENFVAFVDK.C	gi|418694|pir||ABBOS	125	123	9.97e-17	9.12e-13	0	0
9.97e-17	15424	HCD	2	708.351	1415.69	K.TVM*ENFVAFVDK.C	gi|418694|pir||ABBOS	142	140	9.97e-17	9.12e-13	0	0
9.97e-17	15580	HCD	2	708.35	1415.69	K.TVM*ENFVAFVDK.C	gi|418694|pir||ABBOS	139	137	9.97e-17	9.12e-13	0	0
9.97e-17	15732	HCD	2	708.347	1415.69	K.TVM*ENFVAFVDK.C	gi|418694|pir||ABBOS	140	138	9.97e-17	9.12e-13	0	0
9.97e-17	16082	HCD	2	708.349	1415.69	K.TVM*ENFVAFVDK.C	gi|418694|pir||ABBOS	141	139	9.97e-17	9.12e-13	0	0
9.97e-17	16227	HCD	2	708.35	1415.69	K.TVM*ENFVAFVDK.C	gi|418694|pir||ABBOS	134	132	9.97e-17	9.12e-13	0	0
9.97e-17	16386	HCD	2	708.349	1415.69	K.TVM*ENFVAFVDK.C	gi|418694|pir||ABBOS	131	130	9.97e-17	9.12e-13	0	0
9.97e-17	16597	HCD	2	700.35	1399.69	K.TVMENFVAFVDK.C	gi|418694|pir||ABBOS	146	144	9.97e-17	9.12e-13	0	0
9.97e-17	16906	HCD	2	700.352	1399.69	K.TVMENFVAFVDK.C	gi|418694|pir||ABBOS	129	127	9.97e-17	9.12e-13	0	0
9.97e-17	17064	HCD	2	700.35	1399.69	K.TVMENFVAFVDK.C	gi|418694|pir||ABBOS	138	136	9.97e-17	9.12e-13	0	0
9.97e-17	17213	HCD	2	700.353	1399.69	K.TVMENFVAFVDK.C	gi|418694|pir||ABBOS	150	150	9.97e-17	9.12e-13	0	0
1.02e-16	8790	HCD	2	789.387	1576.77	K.LKPDPNTLCDEFK.A	gi|418694|pir||ABBOS	154	145	1.02e-16	9.39e-13	0	0
1.02e-16	9914	HCD	3	547.317	1639.94	R.KVPQVSTPTLVEVSR.S	gi|418694|pir||ABBOS	99	90	1.02e-16	9.58e-13	0	0
1.06e-16	10734	HCD	3	547.65	1639.94	R.KVPQVSTPTLVEVSR.S	gi|418694|pir||ABBOS	119	114	1.06e-16	9.92e-13	0	0
1.06e-16	8829	HCD	3	653.627	1958.87	C.CHGDLLECADDRADLAK.Y	gi|418694|pir||ABBOS	134	108	1.06e-16	1e-12	0	0
1.06e-16	16776	HCD	2	700.848	1399.69	K.TVMENFVAFVDK.C	gi|418694|pir||ABBOS	149	143	1.06e-16	9.73e-13	0	0
1.07e-16	7823	HCD	2	751.81	1502.61	K.EYEATLEECCAK.D	gi|418694|pir||ABBOS	167	163	1.07e-16	9.81e-13	0	0
1.09e-16	17312	HCD	2	862.921	1724.83	R.MPCTEDYLSLILNR.L	gi|418694|pir||ABBOS	164	147	1.09e-16	1.02e-12	0	0
1.1e-16	11625	HCD	3	480.609	1439.81	R.RHPEYAVSVLLR.L	gi|418694|pir||ABBOS	109	109	1.1e-16	1.01e-12	0	0
1.14e-16	13041	HCD	3	636.647	1907.92	K.LFTFHADICTLPDTEK.Q	gi|418694|pir||ABBOS	114	95	1.14e-16	1.07e-12	0	0
1.14e-16	8624	HCD	2	783.863	1566.71	D.PNTLCDEFKADEK.K	gi|418694|pir||ABBOS	156	143	1.14e-16	1.06e-12	0	0
1.27e-16	3437	HCD	2	747.763	1494.52	R.ETYGDM*ADCCEK.Q	gi|418694|pir||ABBOS	129	119	1.27e-16	1.16e-12	0	0
1.29e-16	9311	HCD	2	889.91	1778.82	F.SQYLQQCPFDEHVK.L	gi|418694|pir||ABBOS	165	144	1.29e-16	1.2e-12	0	0
1.36e-16	14132	HCD	2	708.348	1415.69	K.TVM*ENFVAFVDK.C	gi|418694|pir||ABBOS	137	135	1.36e-16	1.24e-12	0	0
1.36e-16	14065	HCD	3	704.007	2110.01	L.IAFSQYLQQCPFDEHVK.L	gi|418694|pir||ABBOS	132	105	1.36e-16	1.29e-12	0	0
1.39e-16	15110	HCD	2	708.348	1415.69	K.TVM*ENFVAFVDK.C	gi|418694|pir||ABBOS	143	140	1.39e-16	1.27e-12	0	0
1.43e-16	14821	HCD	2	708.352	1415.69	K.TVM*ENFVAFVDK.C	gi|418694|pir||ABBOS	131	128	1.43e-16	1.3e-12	0	0
1.43e-16	15886	HCD	2	708.349	1415.69	K.TVM*ENFVAFVDK.C	gi|418694|pir||ABBOS	142	138	1.43e-16	1.3e-12	0	0
1.5e-16	7458	HCD	2	752.306	1502.61	K.EYEATLEECCAK.D	gi|418694|pir||ABBOS	165	163	1.5e-16	1.37e-12	0	0
1.5e-16	7803	HCD	3	668.955	2004.84	K.VASLRETYGDMADCCEK.Q	gi|418694|pir||ABBOS	143	110	1.5e-16	1.41e-12	0	0
1.52e-16	8771	HCD	3	526.262	1576.77	K.LKPDPNTLCDEFK.A	gi|418694|pir||ABBOS	125	121	1.52e-16	1.4e-12	0	0
1.57e-16	7905	HCD	3	583.893	1749.66	K.ECCHGDLLECADDR.A	gi|418694|pir||ABBOS	103	93	1.57e-16	1.46e-12	0	0
1.58e-16	14655	HCD	2	708.846	1415.69	K.TVM*ENFVAFVDK.C	gi|418694|pir||ABBOS	141	135	1.58e-16	1.44e-12	0	0
1.68e-16	10397	HCD	4	505.997	2019.97	K.LKPDPNTLCDEFKADEK.K	gi|418694|pir||ABBOS	134	104	1.68e-16	1.58e-12	0	0
1.69e-16	13859	HCD	4	615.549	2458.18	K.DAIPENLPPLTADFAEDKDVCK.N	gi|418694|pir||ABBOS	106	70	1.69e-16	1.62e-12	0	0
1.69e-16	9565	HCD	2	874.817	1749.66	K.ECCHGDLLECADDR.A	gi|418694|pir||ABBOS	164	146	1.69e-16	1.57e-12	0	0
1.72e-16	10760	HCD	3	480.608	1439.81	R.RHPEYAVSVLLR.L	gi|418694|pir||ABBOS	117	115	1.72e-16	1.57e-12	0	0
2e-16	4697	HCD	2	722.326	1443.64	K.YICDNQDTISSK.L	gi|418694|pir||ABBOS	157	157	2e-16	1.83e-12	0	0
2e-16	4850	HCD	2	722.326	1443.64	K.YICDNQDTISSK.L	gi|418694|pir||ABBOS	152	152	2e-16	1.83e-12	0	0
2e-16	5227	HCD	2	722.323	1443.64	K.YICDNQDTISSK.L	gi|418694|pir||ABBOS	146	146	2e-16	1.83e-12	0	0
2e-16	5447	HCD	2	722.324	1443.64	K.YICDNQDTISSK.L	gi|418694|pir||ABBOS	145	145	2e-16	1.83e-12	0	0
2e-16	5720	HCD	2	722.822	1443.64	K.YICDNQDTISSK.L	gi|418694|pir||ABBOS	150	150	2e-16	1.83e-12	0	0
2e-16	6147	HCD	2	722.326	1443.64	K.YICDNQDTISSK.L	gi|418694|pir||ABBOS	150	150	2e-16	1.83e-12	0	0
2e-16	6216	HCD	2	722.82	1443.64	K.YICDNQDTISSK.L	gi|418694|pir||ABBOS	152	152	2e-16	1.83e-12	0	0
2.04e-16	9996	HCD	2	706.888	1412.77	V.PQVSTPTLVEVSR.S	gi|418694|pir||ABBOS	164	151	2.04e-16	1.88e-12	0	0
2.05e-16	14972	HCD	3	929.127	2785.36	H.CIAEVEKDAIPENLPPLTADFAEDK.D	gi|418694|pir||ABBOS	131	78	2.05e-16	1.96e-12	0	0
2.28e-16	16192	HCD	3	774.727	2322.16	L.VLIAFSQYLQQCPFDEHVK.L	gi|418694|pir||ABBOS	132	102	2.28e-16	2.17e-12	0	0
2.31e-16	9612	HCD	2	778.325	1554.65	K.DDPHACYSTVFDK.L	gi|418694|pir||ABBOS	119	107	2.31e-16	2.13e-12	0	0
2.32e-16	8473	HCD	2	777.831	1554.65	K.DDPHACYSTVFDK.L	gi|418694|pir||ABBOS	108	98	2.32e-16	2.14e-12	0	0
2.41e-16	5622	HCD	2	722.326	1443.64	K.YICDNQDTISSK.L	gi|418694|pir||ABBOS	160	155	2.41e-16	2.2e-12	0	0
2.41e-16	6346	HCD	2	722.32	1443.64	K.YICDNQDTISSK.L	gi|418694|pir||ABBOS	140	137	2.41e-16	2.2e-12	0	0
2.41e-16	6527	HCD	2	722.323	1443.64	K.YICDNQDTISSK.L	gi|418694|pir||ABBOS	146	145	2.41e-16	2.2e-12	0	0
2.41e-16	7563	HCD	2	722.326	1443.64	K.YICDNQDTISSK.L	gi|418694|pir||ABBOS	162	159	2.41e-16	2.2e-12	0	0
2.45e-16	14116	HCD	2	788.363	1575.72	K.TVM*ENFVAFVDKC.C	gi|418694|pir||ABBOS	115	102	2.45e-16	2.26e-12	0	0
2.45e-16	7662	HCD	3	605.946	1814.83	R.LAKEYEATLEECCAK.D	gi|418694|pir||ABBOS	110	97	2.45e-16	2.29e-12	0	0
2.47e-16	17356	HCD	2	700.351	1399.69	K.TVMENFVAFVDK.C	gi|418694|pir||ABBOS	114	111	2.47e-16	2.26e-12	0	0
2.55e-16	5785	HCD	3	558.595	1673.77	K.QEPERNECFLSHK.D	gi|418694|pir||ABBOS	126	112	2.55e-16	2.36e-12	0	0
2.56e-16	9398	HCD	2	1074.54	2148.06	K.LKPDPNTLCDEFKADEKK.F	gi|418694|pir||ABBOS	109	80	2.56e-16	2.43e-12	0	0
2.63e-16	4932	HCD	2	739.768	1478.52	R.ETYGDMADCCEK.Q	gi|418694|pir||ABBOS	147	133	2.63e-16	2.4e-12	0	0
2.66e-16	4795	HCD	3	489.575	1466.71	K.VTKCCTESLVNR.R	gi|418694|pir||ABBOS	128	117	2.66e-16	2.44e-12	0	0
2.79e-16	5359	HCD	3	511.598	1532.78	K.LKECCDKPLLEK.S	gi|418694|pir||ABBOS	116	116	2.79e-16	2.55e-12	0	0
2.79e-16	5360	HCD	2	766.893	1532.78	K.LKECCDKPLLEK.S	gi|418694|pir||ABBOS	136	136	2.79e-16	2.55e-12	0	0
2.79e-16	5721	HCD	3	511.599	1532.78	K.LKECCDKPLLEK.S	gi|418694|pir||ABBOS	117	117	2.79e-16	2.55e-12	0	0
2.79e-16	6002	HCD	3	511.598	1532.78	K.LKECCDKPLLEK.S	gi|418694|pir||ABBOS	138	138	2.79e-16	2.55e-12	0	0
2.92e-16	8940	HCD	3	526.26	1576.77	K.LKPDPNTLCDEFK.A	gi|418694|pir||ABBOS	104	98	2.92e-16	2.7e-12	0	0
2.99e-16	8620	HCD	3	522.909	1566.71	D.PNTLCDEFKADEK.K	gi|418694|pir||ABBOS	124	111	2.99e-16	2.76e-12	0	0
3.01e-16	7515	HCD	5	509.041	2541.17	K.QEPERNECFLSHKDDSPDLPK.L	gi|418694|pir||ABBOS	141	85	3.01e-16	2.87e-12	0	0
3.1e-16	16577	HCD	2	797.401	1593.79	M.PCTEDYLSLILNR.L	gi|418694|pir||ABBOS	204	191	3.1e-16	2.86e-12	0	0
3.2e-16	14773	HCD	3	652.659	1955.96	K.DAIPENLPPLTADFAEDK.D	gi|418694|pir||ABBOS	83	66	3.2e-16	3.03e-12	0	0
3.31e-16	5800	HCD	2	747.764	1494.52	R.ETYGDM*ADCCEK.Q	gi|418694|pir||ABBOS	60	59	3.31e-16	3.03e-12	0	0
3.33e-16	14521	HCD	4	878.672	3511.67	K.SHCIAEVEKDAIPENLPPLTADFAEDKDVCK.N	gi|418694|pir||ABBOS	163	75	3.33e-16	3.2e-12	0	0
3.41e-16	11717	HCD	2	814.386	1627.77	P.CFSALTPDETYVPK.A	gi|418694|pir||ABBOS	154	132	3.41e-16	3.17e-12	0	0
3.43e-16	16417	HCD	3	467.237	1399.69	K.TVMENFVAFVDK.C	gi|418694|pir||ABBOS	94	92	3.43e-16	3.14e-12	0	0
3.49e-16	9945	HCD	3	522.91	1566.71	D.PNTLCDEFKADEK.K	gi|418694|pir||ABBOS	123	110	3.49e-16	3.22e-12	0	0
3.53e-16	9178	HCD	2	1124.47	2247.94	K.ECCHGDLLECADDRADLAK.Y	gi|418694|pir||ABBOS	133	106	3.53e-16	3.35e-12	0	0
3.6e-16	9732	HCD	4	505.748	2019.97	K.LKPDPNTLCDEFKADEK.K	gi|418694|pir||ABBOS	99	85	3.6e-16	3.4e-12	0	0
3.62e-16	6503	HCD	2	722.822	1443.64	K.YICDNQDTISSK.L	gi|418694|pir||ABBOS	152	152	3.62e-16	3.31e-12	0	0
3.79e-16	6645	HCD	3	500.256	1498.75	C.FLSHKDDSPDLPK.L	gi|418694|pir||ABBOS	119	106	3.79e-16	3.5e-12	0	0
3.94e-16	16314	HCD	2	827.918	1654.82	P.YFYAPELLYYANK.Y	gi|418694|pir||ABBOS	143	127	3.94e-16	3.63e-12	0	0
4.01e-16	6495	HCD	3	500.254	1498.75	C.FLSHKDDSPDLPK.L	gi|418694|pir||ABBOS	129	116	4.01e-16	3.7e-12	0	0
4.14e-16	9591	HCD	2	789.386	1576.77	K.LKPDPNTLCDEFK.A	gi|418694|pir||ABBOS	130	116	4.14e-16	3.82e-12	0	0
4.21e-16	15566	HCD	2	821.932	1642.86	K.LGEYGFQNALIVRY.T	gi|418694|pir||ABBOS	175	155	4.21e-16	3.92e-12	0	0
4.25e-16	10353	HCD	3	526.261	1576.77	K.LKPDPNTLCDEFK.A	gi|418694|pir||ABBOS	106	100	4.25e-16	3.93e-12	0	0
4.36e-16	17450	HCD	2	862.922	1724.83	R.MPCTEDYLSLILNR.L	gi|418694|pir||ABBOS	102	89	4.36e-16	4.05e-12	0	0
4.41e-16	6385	HCD	3	511.927	1532.78	K.LKECCDKPLLEK.S	gi|418694|pir||ABBOS	107	104	4.41e-16	4.04e-12	0	0
4.5e-16	16993	HCD	2	784.376	1567.74	K.DAFLGSFLYEYSR.R	gi|418694|pir||ABBOS	147	144	4.5e-16	4.15e-12	0	0
4.5e-16	7800	HCD	5	523.44	2612.16	K.VHKECCHGDLLECADDRADLAK.Y	gi|418694|pir||ABBOS	145	101	4.5e-16	4.3e-12	0	0
4.57e-16	12332	HCD	2	863.411	1724.82	R.PCFSALTPDETYVPK.A	gi|418694|pir||ABBOS	172	144	4.57e-16	4.27e-12	0	0
4.59e-16	15269	HCD	2	708.347	1415.69	K.TVM*ENFVAFVDK.C	gi|418694|pir||ABBOS	142	137	4.59e-16	4.2e-12	0	0
4.59e-16	5015	HCD	2	722.324	1443.64	K.YICDNQDTISSK.L	gi|418694|pir||ABBOS	153	144	4.59e-16	4.2e-12	0	0
4.59e-16	10151	HCD	2	732.343	1463.68	L.KPDPNTLCDEFK.A	gi|418694|pir||ABBOS	140	127	4.59e-16	4.2e-12	0	0
4.93e-16	15294	HCD	2	708.845	1415.69	K.TVM*ENFVAFVDK.C	gi|418694|pir||ABBOS	139	134	4.93e-16	4.51e-12	0	0
5.16e-16	10189	HCD	3	526.261	1576.77	K.LKPDPNTLCDEFK.A	gi|418694|pir||ABBOS	113	101	5.16e-16	4.76e-12	0	0
5.26e-16	5119	HCD	3	511.596	1532.78	K.LKECCDKPLLEK.S	gi|418694|pir||ABBOS	115	115	5.26e-16	4.82e-12	0	0
5.27e-16	10253	HCD	3	523.244	1566.71	D.PNTLCDEFKADEK.K	gi|418694|pir||ABBOS	125	112	5.27e-16	4.87e-12	0	0
5.33e-16	10593	HCD	2	720.41	1439.81	R.RHPEYAVSVLLR.L	gi|418694|pir||ABBOS	122	119	5.33e-16	4.88e-12	0	0
5.49e-16	6714	HCD	2	722.327	1443.64	K.YICDNQDTISSK.L	gi|418694|pir||ABBOS	140	134	5.49e-16	5.02e-12	0	0
5.61e-16	7670	HCD	3	605.615	1814.83	R.LAKEYEATLEECCAK.D	gi|418694|pir||ABBOS	115	104	5.61e-16	5.24e-12	0	0
5.64e-16	9331	HCD	3	568.957	1704.86	P.KLKPDPNTLCDEFK.A	gi|418694|pir||ABBOS	136	119	5.64e-16	5.24e-12	0	0
5.66e-16	9133	HCD	3	593.61	1778.82	F.SQYLQQCPFDEHVK.L	gi|418694|pir||ABBOS	98	81	5.66e-16	5.26e-12	0	0
5.72e-16	6537	HCD	2	700.329	1399.65	F.HADICTLPDTEK.Q	gi|418694|pir||ABBOS	127	114	5.72e-16	5.23e-12	0	0
5.94e-16	7502	HCD	3	562.61	1684.82	K.YICDNQDTISSKLK.E	gi|418694|pir||ABBOS	121	105	5.94e-16	5.52e-12	0	0
5.94e-16	14158	HCD	3	493.937	1479.8	K.LGEYGFQNALIVR.Y	gi|418694|pir||ABBOS	92	89	5.94e-16	5.48e-12	0	0
6.41e-16	16766	HCD	2	870.917	1740.83	R.M*PCTEDYLSLILNR.L	gi|418694|pir||ABBOS	146	130	6.41e-16	5.96e-12	0	0
6.6e-16	10859	HCD	2	734.371	1467.74	C.FSALTPDETYVPK.A	gi|418694|pir||ABBOS	140	127	6.6e-16	6.09e-12	0	0
6.72e-16	7254	HCD	2	866.835	1732.67	K.EYEATLEECCAKDD.P	gi|418694|pir||ABBOS	135	105	6.72e-16	6.25e-12	0	0
6.8e-16	9508	HCD	3	526.261	1576.77	K.LKPDPNTLCDEFK.A	gi|418694|pir||ABBOS	111	106	6.8e-16	6.27e-12	0	0
7e-16	3743	HCD	2	747.763	1494.52	R.ETYGDM*ADCCEK.Q	gi|418694|pir||ABBOS	107	99	7e-16	6.41e-12	0	0
7.39e-16	9299	HCD	3	593.609	1778.82	F.SQYLQQCPFDEHVK.L	gi|418694|pir||ABBOS	109	89	7.39e-16	6.87e-12	0	0
7.41e-16	3590	HCD	2	747.768	1494.52	R.ETYGDM*ADCCEK.Q	gi|418694|pir||ABBOS	103	91	7.41e-16	6.78e-12	0	0
7.45e-16	5139	HCD	4	383.95	1532.78	K.LKECCDKPLLEK.S	gi|418694|pir||ABBOS	114	113	7.45e-16	6.81e-12	0	0
7.58e-16	6083	HCD	3	558.927	1673.77	K.QEPERNECFLSHK.D	gi|418694|pir||ABBOS	115	102	7.58e-16	7e-12	0	0
8.41e-16	6865	HCD	2	700.33	1399.65	F.HADICTLPDTEK.Q	gi|418694|pir||ABBOS	165	152	8.41e-16	7.7e-12	0	0
8.44e-16	6027	HCD	2	722.819	1443.64	K.YICDNQDTISSK.L	gi|418694|pir||ABBOS	152	146	8.44e-16	7.73e-12	0	0
8.87e-16	4892	HCD	2	734.36	1466.71	K.VTKCCTESLVNR.R	gi|418694|pir||ABBOS	146	143	8.87e-16	8.12e-12	0	0
9.66e-16	4972	HCD	2	722.825	1443.64	K.YICDNQDTISSK.L	gi|418694|pir||ABBOS	149	139	9.66e-16	8.84e-12	0	0
1.01e-15	17623	HCD	2	700.351	1399.69	K.TVMENFVAFVDK.C	gi|418694|pir||ABBOS	97	95	1.01e-15	9.2e-12	0	0
1.04e-15	15010	HCD	3	636.646	1907.92	K.LFTFHADICTLPDTEK.Q	gi|418694|pir||ABBOS	108	86	1.04e-15	9.79e-12	0	0
1.05e-15	4804	HCD	2	733.859	1466.71	K.VTKCCTESLVNR.R	gi|418694|pir||ABBOS	130	127	1.05e-15	9.58e-12	0	0
1.05e-15	8112	HCD	4	447.711	1787.83	N.ECFLSHKDDSPDLPK.L	gi|418694|pir||ABBOS	91	74	1.05e-15	9.81e-12	0	0
1.06e-15	14357	HCD	4	822.653	3287.58	H.CIAEVEKDAIPENLPPLTADFAEDKDVCK.N	gi|418694|pir||ABBOS	133	72	1.06e-15	1.01e-11	0	0
1.07e-15	13759	HCD	3	1004.16	3009.45	K.SHCIAEVEKDAIPENLPPLTADFAEDK.D	gi|418694|pir||ABBOS	198	107	1.07e-15	1.02e-11	0	0
1.09e-15	6656	HCD	2	722.82	1443.64	K.YICDNQDTISSK.L	gi|418694|pir||ABBOS	149	143	1.09e-15	1e-11	0	0
1.11e-15	10551	HCD	3	547.649	1639.94	R.KVPQVSTPTLVEVSR.S	gi|418694|pir||ABBOS	102	89	1.11e-15	1.03e-11	0	0
1.12e-15	5556	HCD	3	511.598	1532.78	K.LKECCDKPLLEK.S	gi|418694|pir||ABBOS	119	117	1.12e-15	1.03e-11	0	0
1.14e-15	16608	HCD	2	784.376	1567.74	K.DAFLGSFLYEYSR.R	gi|418694|pir||ABBOS	152	137	1.14e-15	1.05e-11	0	0
1.14e-15	15964	HCD	2	746.383	1491.75	Y.FYAPELLYYANK.Y	gi|418694|pir||ABBOS	148	135	1.14e-15	1.04e-11	0	0
1.15e-15	2932	HCD	2	747.764	1494.52	R.ETYGDM*ADCCEK.Q	gi|418694|pir||ABBOS	111	97	1.15e-15	1.05e-11	0	0
1.17e-15	15433	HCD	2	746.382	1491.75	Y.FYAPELLYYANK.Y	gi|418694|pir||ABBOS	145	132	1.17e-15	1.07e-11	0	0
1.19e-15	5873	HCD	2	722.818	1443.64	K.YICDNQDTISSK.L	gi|418694|pir||ABBOS	156	144	1.19e-15	1.08e-11	0	0
1.2e-15	8863	HCD	2	951.926	1901.87	R.NECFLSHKDDSPDLPK.L	gi|418694|pir||ABBOS	182	127	1.2e-15	1.12e-11	0	0
1.25e-15	16828	HCD	2	784.375	1567.74	K.DAFLGSFLYEYSR.R	gi|418694|pir||ABBOS	137	130	1.25e-15	1.15e-11	0	0
1.26e-15	15664	HCD	2	746.875	1491.75	Y.FYAPELLYYANK.Y	gi|418694|pir||ABBOS	149	136	1.26e-15	1.16e-11	0	0
1.34e-15	12018	HCD	2	863.415	1724.82	R.PCFSALTPDETYVPK.A	gi|418694|pir||ABBOS	182	146	1.34e-15	1.25e-11	0	0
1.35e-15	11876	HCD	2	642.359	1283.71	R.HPEYAVSVLLR.L	gi|418694|pir||ABBOS	134	134	1.35e-15	1.22e-11	0	0
1.35e-15	12025	HCD	2	642.358	1283.71	R.HPEYAVSVLLR.L	gi|418694|pir||ABBOS	137	137	1.35e-15	1.22e-11	0	0
1.35e-15	12190	HCD	2	642.359	1283.71	R.HPEYAVSVLLR.L	gi|418694|pir||ABBOS	130	130	1.35e-15	1.22e-11	0	0
1.36e-15	10121	HCD	2	732.849	1463.68	L.KPDPNTLCDEFK.A	gi|418694|pir||ABBOS	151	138	1.36e-15	1.24e-11	0	0
1.37e-15	7209	HCD	2	867.335	1732.67	K.EYEATLEECCAKDD.P	gi|418694|pir||ABBOS	127	108	1.37e-15	1.27e-11	0	0
1.38e-15	10563	HCD	3	547.318	1639.94	R.KVPQVSTPTLVEVSR.S	gi|418694|pir||ABBOS	101	87	1.38e-15	1.29e-11	0	0
1.4e-15	16106	HCD	2	746.382	1491.75	Y.FYAPELLYYANK.Y	gi|418694|pir||ABBOS	146	131	1.4e-15	1.28e-11	0	0
1.4e-15	9570	HCD	3	547.317	1639.94	R.KVPQVSTPTLVEVSR.S	gi|418694|pir||ABBOS	96	89	1.4e-15	1.31e-11	0	0
1.43e-15	8496	HCD	3	717.018	2148.06	K.LKPDPNTLCDEFKADEKK.F	gi|418694|pir||ABBOS	152	107	1.43e-15	1.35e-11	0	0
1.45e-15	17496	HCD	2	700.351	1399.69	K.TVMENFVAFVDK.C	gi|418694|pir||ABBOS	104	94	1.45e-15	1.33e-11	0	0
1.55e-15	17147	HCD	2	784.377	1567.74	K.DAFLGSFLYEYSR.R	gi|418694|pir||ABBOS	135	127	1.55e-15	1.43e-11	0	0
1.56e-15	12316	HCD	2	710.35	1419.69	K.SLHTLFGDELCK.V	gi|418694|pir||ABBOS	146	144	1.56e-15	1.43e-11	0	0
1.6e-15	15122	HCD	2	746.378	1491.75	Y.FYAPELLYYANK.Y	gi|418694|pir||ABBOS	140	127	1.6e-15	1.47e-11	0	0
1.61e-15	12624	HCD	2	710.352	1419.69	K.SLHTLFGDELCK.V	gi|418694|pir||ABBOS	154	150	1.61e-15	1.47e-11	0	0
1.62e-15	13298	HCD	3	1171.23	3511.67	K.SHCIAEVEKDAIPENLPPLTADFAEDKDVCK.N	gi|418694|pir||ABBOS	150	57	1.62e-15	1.56e-11	0	0
1.67e-15	12470	HCD	2	710.351	1419.69	K.SLHTLFGDELCK.V	gi|418694|pir||ABBOS	150	145	1.67e-15	1.53e-11	0	0
1.71e-15	8845	HCD	2	720.817	1439.63	D.DPHACYSTVFDK.L	gi|418694|pir||ABBOS	113	100	1.71e-15	1.56e-11	0	0
1.73e-15	8678	HCD	2	653.36	1305.72	K.HLVDEPQNLIK.Q	gi|418694|pir||ABBOS	137	137	1.73e-15	1.57e-11	0	0
1.73e-15	9287	HCD	2	653.36	1305.72	K.HLVDEPQNLIK.Q	gi|418694|pir||ABBOS	143	143	1.73e-15	1.57e-11	0	0
1.73e-15	9674	HCD	2	653.363	1305.72	K.HLVDEPQNLIK.Q	gi|418694|pir||ABBOS	138	138	1.73e-15	1.57e-11	0	0
1.75e-15	15807	HCD	2	746.381	1491.75	Y.FYAPELLYYANK.Y	gi|418694|pir||ABBOS	147	134	1.75e-15	1.6e-11	0	0
1.78e-15	15279	HCD	2	746.379	1491.75	Y.FYAPELLYYANK.Y	gi|418694|pir||ABBOS	134	121	1.78e-15	1.63e-11	0	0
1.78e-15	1549	HCD	3	436.915	1308.73	K.HKPKATEEQLK.T	gi|418694|pir||ABBOS	117	117	1.78e-15	1.61e-11	0	0
1.8e-15	16719	HCD	3	523.253	1567.74	K.DAFLGSFLYEYSR.R	gi|418694|pir||ABBOS	85	81	1.8e-15	1.67e-11	0	0
1.81e-15	12157	HCD	2	710.352	1419.69	K.SLHTLFGDELCK.V	gi|418694|pir||ABBOS	152	144	1.81e-15	1.66e-11	0	0
1.93e-15	6460	HCD	2	752.315	1502.61	K.EYEATLEECCAK.D	gi|418694|pir||ABBOS	152	147	1.93e-15	1.77e-11	0	0
2.2e-15	13792	HCD	3	493.937	1479.8	K.LGEYGFQNALIVR.Y	gi|418694|pir||ABBOS	97	91	2.2e-15	2.03e-11	0	0
2.2e-15	10937	HCD	2	720.409	1439.81	R.RHPEYAVSVLLR.L	gi|418694|pir||ABBOS	106	105	2.2e-15	2.01e-11	0	0
2.22e-15	11565	HCD	2	814.393	1627.77	P.CFSALTPDETYVPK.A	gi|418694|pir||ABBOS	133	109	2.22e-15	2.07e-11	0	0
2.24e-15	5774	HCD	4	419.198	1673.77	K.QEPERNECFLSHK.D	gi|418694|pir||ABBOS	107	93	2.24e-15	2.07e-11	0	0
2.37e-15	15085	HCD	2	978.979	1955.96	K.DAIPENLPPLTADFAEDK.D	gi|418694|pir||ABBOS	113	79	2.37e-15	2.24e-11	0	0
2.64e-15	15152	HCD	2	700.844	1399.69	K.TVMENFVAFVDK.C	gi|418694|pir||ABBOS	154	135	2.64e-15	2.42e-11	0	0
2.67e-15	6687	HCD	2	700.33	1399.65	F.HADICTLPDTEK.Q	gi|418694|pir||ABBOS	154	141	2.67e-15	2.44e-11	0	0
2.99e-15	15587	HCD	2	746.381	1491.75	Y.FYAPELLYYANK.Y	gi|418694|pir||ABBOS	142	129	2.99e-15	2.74e-11	0	0
3.07e-15	14980	HCD	2	746.383	1491.75	Y.FYAPELLYYANK.Y	gi|418694|pir||ABBOS	122	109	3.07e-15	2.81e-11	0	0
3.24e-15	4201	HCD	2	747.763	1494.52	R.ETYGDM*ADCCEK.Q	gi|418694|pir||ABBOS	75	67	3.24e-15	2.97e-11	0	0
3.6e-15	16256	HCD	2	746.383	1491.75	Y.FYAPELLYYANK.Y	gi|418694|pir||ABBOS	117	104	3.6e-15	3.3e-11	0	0
3.66e-15	17290	HCD	2	784.375	1567.74	K.DAFLGSFLYEYSR.R	gi|418694|pir||ABBOS	110	103	3.66e-15	3.38e-11	0	0
3.75e-15	4979	HCD	2	699.815	1398.62	L.TADFAEDKDVCK.N	gi|418694|pir||ABBOS	168	155	3.75e-15	3.43e-11	0	0
4.07e-15	7524	HCD	3	847.73	2541.17	K.QEPERNECFLSHKDDSPDLPK.L	gi|418694|pir||ABBOS	283	169	4.07e-15	3.88e-11	0	0
4.42e-15	12885	HCD	2	710.351	1419.69	K.SLHTLFGDELCK.V	gi|418694|pir||ABBOS	131	127	4.42e-15	4.04e-11	0	0
4.48e-15	10745	HCD	3	547.314	1639.94	R.KVPQVSTPTLVEVSR.S	gi|418694|pir||ABBOS	98	88	4.48e-15	4.19e-11	0	0
4.55e-15	12972	HCD	5	703.343	3511.67	K.SHCIAEVEKDAIPENLPPLTADFAEDKDVCK.N	gi|418694|pir||ABBOS	151	72	4.55e-15	4.36e-11	0	0
4.56e-15	9371	HCD	4	505.747	2019.97	K.LKPDPNTLCDEFKADEK.K	gi|418694|pir||ABBOS	100	82	4.56e-15	4.29e-11	0	0
4.63e-15	8383	HCD	3	521.916	1563.73	Q.YLQQCPFDEHVK.L	gi|418694|pir||ABBOS	101	86	4.63e-15	4.24e-11	0	0
4.93e-15	6038	HCD	3	558.596	1673.77	K.QEPERNECFLSHK.D	gi|418694|pir||ABBOS	111	95	4.93e-15	4.55e-11	0	0
5.12e-15	5931	HCD	4	419.196	1673.77	K.QEPERNECFLSHK.D	gi|418694|pir||ABBOS	109	93	5.12e-15	4.73e-11	0	0
5.14e-15	9004	HCD	2	852.932	1704.86	P.KLKPDPNTLCDEFK.A	gi|418694|pir||ABBOS	138	124	5.14e-15	4.78e-11	0	0
5.44e-15	5611	HCD	4	419.198	1673.77	K.QEPERNECFLSHK.D	gi|418694|pir||ABBOS	113	92	5.44e-15	5.02e-11	0	0
5.46e-15	11730	HCD	3	1093.81	3279.43	K.EYEATLEECCAKDDPHACYSTVFDKLK.H	gi|418694|pir||ABBOS	168	70	5.46e-15	5.24e-11	0	0
5.6e-15	9499	HCD	3	605.27	1814.83	R.LAKEYEATLEECCAK.D	gi|418694|pir||ABBOS	103	86	5.6e-15	5.24e-11	0	0
5.73e-15	13877	HCD	3	1171.56	3511.67	K.SHCIAEVEKDAIPENLPPLTADFAEDKDVCK.N	gi|418694|pir||ABBOS	163	64	5.73e-15	5.49e-11	0	0
5.82e-15	7312	HCD	2	742.855	1483.71	N.TLCDEFKADEKK.F	gi|418694|pir||ABBOS	151	138	5.82e-15	5.32e-11	0	0
6.23e-15	7895	HCD	3	638.611	1913.81	C.CAKDDPHACYSTVFDK.L	gi|418694|pir||ABBOS	119	90	6.23e-15	5.85e-11	0	0
6.31e-15	7157	HCD	2	1099.43	2197.85	K.EYEATLEECCAKDDPHAC.Y	gi|418694|pir||ABBOS	123	79	6.31e-15	5.97e-11	0	0
6.59e-15	11314	HCD	3	480.61	1439.81	R.RHPEYAVSVLLR.L	gi|418694|pir||ABBOS	114	106	6.59e-15	6.03e-11	0	0
6.67e-15	15457	HCD	2	700.845	1399.69	K.TVMENFVAFVDK.C	gi|418694|pir||ABBOS	151	131	6.67e-15	6.11e-11	0	0
6.81e-15	9111	HCD	2	653.361	1305.72	K.HLVDEPQNLIK.Q	gi|418694|pir||ABBOS	132	132	6.81e-15	6.17e-11	0	0
6.95e-15	5448	HCD	3	558.594	1673.77	K.QEPERNECFLSHK.D	gi|418694|pir||ABBOS	111	94	6.95e-15	6.41e-11	0	0
7.23e-15	7231	HCD	3	495.241	1483.71	N.TLCDEFKADEKK.F	gi|418694|pir||ABBOS	123	110	7.23e-15	6.61e-11	0	0
7.56e-15	9771	HCD	3	526.261	1576.77	K.LKPDPNTLCDEFK.A	gi|418694|pir||ABBOS	106	96	7.56e-15	6.98e-11	0	0
7.77e-15	16671	HCD	2	708.351	1415.69	K.TVM*ENFVAFVDK.C	gi|418694|pir||ABBOS	129	110	7.77e-15	7.11e-11	0	0
7.98e-15	15645	HCD	2	780.857	1559.72	K.TVMENFVAFVDKC.C	gi|418694|pir||ABBOS	147	111	7.98e-15	7.36e-11	0	0
8.38e-15	7226	HCD	3	495.576	1483.71	N.TLCDEFKADEKK.F	gi|418694|pir||ABBOS	127	114	8.38e-15	7.67e-11	0	0
8.89e-15	8913	HCD	2	653.361	1305.72	K.HLVDEPQNLIK.Q	gi|418694|pir||ABBOS	133	130	8.89e-15	8.06e-11	0	0
8.89e-15	9687	HCD	2	653.858	1305.72	K.HLVDEPQNLIK.Q	gi|418694|pir||ABBOS	123	122	8.89e-15	8.06e-11	0	0
8.98e-15	9937	HCD	4	505.747	2019.97	K.LKPDPNTLCDEFKADEK.K	gi|418694|pir||ABBOS	126	90	8.98e-15	8.46e-11	0	0
9.41e-15	10548	HCD	3	516.602	1547.79	E.KSLHTLFGDELCK.V	gi|418694|pir||ABBOS	126	110	9.41e-15	8.68e-11	0	0
9.7e-15	7368	HCD	3	583.893	1749.66	K.ECCHGDLLECADDR.A	gi|418694|pir||ABBOS	111	93	9.7e-15	9.02e-11	0	0
9.82e-15	10203	HCD	2	668.298	1335.59	K.PDPNTLCDEFK.A	gi|418694|pir||ABBOS	117	112	9.82e-15	8.9e-11	0	0
9.84e-15	5381	HCD	4	383.95	1532.78	K.LKECCDKPLLEK.S	gi|418694|pir||ABBOS	122	113	9.84e-15	9.01e-11	0	0
1.01e-14	14215	HCD	3	704.008	2110.01	L.IAFSQYLQQCPFDEHVK.L	gi|418694|pir||ABBOS	123	81	1.01e-14	9.52e-11	0	0
1.05e-14	10135	HCD	4	505.748	2019.97	K.LKPDPNTLCDEFKADEK.K	gi|418694|pir||ABBOS	117	87	1.05e-14	9.93e-11	0	0
1.07e-14	1733	HCD	3	531.232	1591.68	A.KTCVADESHAGCEK.S	gi|418694|pir||ABBOS	112	89	1.07e-14	9.92e-11	0	0
1.07e-14	16641	HCD	3	520.581	1559.72	K.TVMENFVAFVDKC.C	gi|418694|pir||ABBOS	62	55	1.07e-14	9.88e-11	0	0
1.07e-14	10882	HCD	3	504.618	1511.84	K.VPQVSTPTLVEVSR.S	gi|418694|pir||ABBOS	100	89	1.07e-14	9.98e-11	0	0
1.09e-14	9580	HCD	4	562.99	2247.94	K.ECCHGDLLECADDRADLAK.Y	gi|418694|pir||ABBOS	127	98	1.09e-14	1.04e-10	0	0
1.1e-14	7522	HCD	3	583.894	1749.66	K.ECCHGDLLECADDR.A	gi|418694|pir||ABBOS	119	92	1.1e-14	1.02e-10	0	0
1.11e-14	16414	HCD	2	748.876	1496.74	P.CTEDYLSLILNR.L	gi|418694|pir||ABBOS	167	154	1.11e-14	1.01e-10	0	0
1.15e-14	14927	HCD	3	652.661	1955.96	K.DAIPENLPPLTADFAEDK.D	gi|418694|pir||ABBOS	112	76	1.15e-14	1.09e-10	0	0
1.17e-14	8891	HCD	2	662.802	1324.6	D.PHACYSTVFDK.L	gi|418694|pir||ABBOS	121	108	1.17e-14	1.06e-10	0	0
1.18e-14	2041	HCD	2	732.302	1463.59	K.TCVADESHAGCEK.S	gi|418694|pir||ABBOS	117	100	1.18e-14	1.09e-10	0	0
1.2e-14	10425	HCD	3	647.982	1941.92	R.ADLAKYICDNQDTISSK.L	gi|418694|pir||ABBOS	75	59	1.2e-14	1.13e-10	0	0
1.21e-14	5117	HCD	2	766.893	1532.78	K.LKECCDKPLLEK.S	gi|418694|pir||ABBOS	136	128	1.21e-14	1.1e-10	0	0
1.22e-14	4975	HCD	3	466.878	1398.62	L.TADFAEDKDVCK.N	gi|418694|pir||ABBOS	99	86	1.22e-14	1.11e-10	0	0
1.24e-14	17197	HCD	2	740.399	1479.8	K.LGEYGFQNALIVR.Y	gi|418694|pir||ABBOS	98	91	1.24e-14	1.14e-10	0	0
1.27e-14	8708	HCD	2	662.802	1324.6	D.PHACYSTVFDK.L	gi|418694|pir||ABBOS	125	112	1.27e-14	1.15e-10	0	0
1.29e-14	12073	HCD	3	599.61	1795.83	K.DDPHACYSTVFDKLK.H	gi|418694|pir||ABBOS	106	83	1.29e-14	1.2e-10	0	0
1.34e-14	14852	HCD	3	636.648	1907.92	K.LFTFHADICTLPDTEK.Q	gi|418694|pir||ABBOS	112	86	1.34e-14	1.25e-10	0	0
1.41e-14	7730	HCD	3	847.726	2541.17	K.QEPERNECFLSHKDDSPDLPK.L	gi|418694|pir||ABBOS	280	163	1.41e-14	1.35e-10	0	0
1.45e-14	9339	HCD	3	526.261	1576.77	K.LKPDPNTLCDEFK.A	gi|418694|pir||ABBOS	104	92	1.45e-14	1.34e-10	0	0
1.55e-14	14866	HCD	4	878.42	3511.67	K.SHCIAEVEKDAIPENLPPLTADFAEDKDVCK.N	gi|418694|pir||ABBOS	143	51	1.55e-14	1.49e-10	0	0
1.58e-14	5437	HCD	4	419.197	1673.77	K.QEPERNECFLSHK.D	gi|418694|pir||ABBOS	110	89	1.58e-14	1.45e-10	0	0
1.59e-14	7550	HCD	2	730.802	1460.59	C.CHGDLLECADDR.A	gi|418694|pir||ABBOS	154	138	1.59e-14	1.45e-10	0	0
1.59e-14	7267	HCD	4	371.683	1483.71	N.TLCDEFKADEKK.F	gi|418694|pir||ABBOS	114	101	1.59e-14	1.46e-10	0	0
1.73e-14	7249	HCD	2	742.358	1483.71	N.TLCDEFKADEKK.F	gi|418694|pir||ABBOS	149	134	1.73e-14	1.58e-10	0	0
1.74e-14	5229	HCD	3	558.594	1673.77	K.QEPERNECFLSHK.D	gi|418694|pir||ABBOS	116	94	1.74e-14	1.61e-10	0	0
1.84e-14	1978	HCD	3	527.579	1579.73	K.VGTRCCTKPESER.M	gi|418694|pir||ABBOS	104	86	1.84e-14	1.7e-10	0	0
1.87e-14	9366	HCD	3	526.59	1576.77	K.LKPDPNTLCDEFK.A	gi|418694|pir||ABBOS	106	93	1.87e-14	1.73e-10	0	0
2.04e-14	11046	HCD	2	734.371	1467.74	C.FSALTPDETYVPK.A	gi|418694|pir||ABBOS	133	118	2.04e-14	1.89e-10	0	0
2.05e-14	7277	HCD	3	871.393	2612.16	K.VHKECCHGDLLECADDRADLAK.Y	gi|418694|pir||ABBOS	166	84	2.05e-14	1.96e-10	0	0
2.25e-14	9342	HCD	2	653.856	1305.72	K.HLVDEPQNLIK.Q	gi|418694|pir||ABBOS	139	134	2.25e-14	2.04e-10	0	0
2.26e-14	4747	HCD	2	786.375	1571.74	A.KYICDNQDTISSK.L	gi|418694|pir||ABBOS	133	120	2.26e-14	2.08e-10	0	0
2.45e-14	10652	HCD	2	789.379	1576.77	K.LKPDPNTLCDEFK.A	gi|418694|pir||ABBOS	149	119	2.45e-14	2.26e-10	0	0
2.52e-14	7906	HCD	3	847.729	2541.17	K.QEPERNECFLSHKDDSPDLPK.L	gi|418694|pir||ABBOS	278	159	2.52e-14	2.4e-10	0	0
2.54e-14	5743	HCD	4	383.951	1532.78	K.LKECCDKPLLEK.S	gi|418694|pir||ABBOS	120	110	2.54e-14	2.33e-10	0	0
2.57e-14	12601	HCD	2	672.846	1344.68	F.YAPELLYYANK.Y	gi|418694|pir||ABBOS	122	109	2.57e-14	2.33e-10	0	0
2.59e-14	10485	HCD	3	526.592	1576.77	K.LKPDPNTLCDEFK.A	gi|418694|pir||ABBOS	113	95	2.59e-14	2.39e-10	0	0
2.67e-14	9618	HCD	3	599.283	1795.83	K.DDPHACYSTVFDKLK.H	gi|418694|pir||ABBOS	95	74	2.67e-14	2.5e-10	0	0
2.75e-14	5990	HCD	4	419.446	1673.77	K.QEPERNECFLSHK.D	gi|418694|pir||ABBOS	101	81	2.75e-14	2.54e-10	0	0
2.8e-14	14470	HCD	4	878.92	3511.67	K.SHCIAEVEKDAIPENLPPLTADFAEDKDVCK.N	gi|418694|pir||ABBOS	172	70	2.8e-14	2.69e-10	0	0
2.98e-14	4887	HCD	2	675.247	1349.48	E.TYGDMADCCEK.Q	gi|418694|pir||ABBOS	121	101	2.98e-14	2.7e-10	0	0
3.04e-14	7664	HCD	2	554.26	1107.51	K.EACFAVEGPK.L	gi|418694|pir||ABBOS	103	103	3.04e-14	2.72e-10	0	0
3.28e-14	9536	HCD	3	436.243	1305.72	K.HLVDEPQNLIK.Q	gi|418694|pir||ABBOS	75	74	3.28e-14	2.98e-10	0	0
3.5e-14	8676	HCD	3	518.56	1554.65	K.DDPHACYSTVFDK.L	gi|418694|pir||ABBOS	89	71	3.5e-14	3.23e-10	0	0
3.56e-14	14014	HCD	4	615.3	2458.18	K.DAIPENLPPLTADFAEDKDVCK.N	gi|418694|pir||ABBOS	114	58	3.56e-14	3.41e-10	0	0
3.58e-14	14598	HCD	3	875.784	2625.33	C.IAEVEKDAIPENLPPLTADFAEDK.D	gi|418694|pir||ABBOS	161	77	3.58e-14	3.43e-10	0	0
3.61e-14	6691	HCD	2	751.808	1502.61	K.EYEATLEECCAK.D	gi|418694|pir||ABBOS	162	139	3.61e-14	3.3e-10	0	0
3.62e-14	5238	HCD	2	646.304	1291.6	K.ECCDKPLLEK.S	gi|418694|pir||ABBOS	101	101	3.62e-14	3.24e-10	0	0
3.63e-14	5724	HCD	2	766.893	1532.78	K.LKECCDKPLLEK.S	gi|418694|pir||ABBOS	133	124	3.63e-14	3.32e-10	0	0
3.73e-14	5623	HCD	3	558.596	1673.77	K.QEPERNECFLSHK.D	gi|418694|pir||ABBOS	133	102	3.73e-14	3.45e-10	0	0
3.88e-14	11546	HCD	3	599.284	1795.83	K.DDPHACYSTVFDKLK.H	gi|418694|pir||ABBOS	105	86	3.88e-14	3.62e-10	0	0
3.88e-14	5477	HCD	2	740.265	1478.52	R.ETYGDMADCCEK.Q	gi|418694|pir||ABBOS	148	124	3.88e-14	3.55e-10	0	0
4.04e-14	6900	HCD	3	501.542	1502.61	K.EYEATLEECCAK.D	gi|418694|pir||ABBOS	80	74	4.04e-14	3.7e-10	0	0
4.13e-14	5228	HCD	3	431.204	1291.6	K.ECCDKPLLEK.S	gi|418694|pir||ABBOS	86	85	4.13e-14	3.7e-10	0	0
4.36e-14	11879	HCD	3	428.574	1283.71	R.HPEYAVSVLLR.L	gi|418694|pir||ABBOS	82	82	4.36e-14	3.95e-10	0	0
4.38e-14	13464	HCD	2	740.895	1479.8	K.LGEYGFQNALIVR.Y	gi|418694|pir||ABBOS	183	157	4.38e-14	4.05e-10	0	0
4.49e-14	1538	HCD	2	597.306	1193.6	R.DTHKSEIAHR.F	gi|418694|pir||ABBOS	108	108	4.49e-14	4.02e-10	0	0
4.67e-14	7971	HCD	2	662.804	1324.6	D.PHACYSTVFDK.L	gi|418694|pir||ABBOS	104	90	4.67e-14	4.23e-10	0	0
4.84e-14	7850	HCD	2	554.261	1107.51	K.EACFAVEGPK.L	gi|418694|pir||ABBOS	112	112	4.84e-14	4.34e-10	0	0
4.87e-14	9742	HCD	2	820.473	1639.94	R.KVPQVSTPTLVEVSR.S	gi|418694|pir||ABBOS	166	136	4.87e-14	4.55e-10	0	0
5.2e-14	10773	HCD	3	627.645	1880.92	R.RPCFSALTPDETYVPK.A	gi|418694|pir||ABBOS	98	74	5.2e-14	4.88e-10	0	0
5.37e-14	15942	HCD	4	718.836	2872.31	R.CCTKPESERMPCTEDYLSLILNR.L	gi|418694|pir||ABBOS	168	91	5.37e-14	5.14e-10	0	0
5.59e-14	6136	HCD	4	419.445	1673.77	K.QEPERNECFLSHK.D	gi|418694|pir||ABBOS	102	82	5.59e-14	5.16e-10	0	0
5.67e-14	9596	HCD	2	594.336	1187.66	Q.VSTPTLVEVSR.S	gi|418694|pir||ABBOS	114	101	5.67e-14	5.14e-10	0	0
5.93e-14	14740	HCD	2	740.896	1479.8	K.LGEYGFQNALIVR.Y	gi|418694|pir||ABBOS	172	146	5.93e-14	5.48e-10	0	0
6.05e-14	7729	HCD	3	583.892	1749.66	K.ECCHGDLLECADDR.A	gi|418694|pir||ABBOS	104	84	6.05e-14	5.63e-10	0	0
6.14e-14	5578	HCD	4	383.95	1532.78	K.LKECCDKPLLEK.S	gi|418694|pir||ABBOS	114	105	6.14e-14	5.62e-10	0	0
6.89e-14	14689	HCD	3	833.4	2498.19	K.AFDEKLFTFHADICTLPDTEK.Q	gi|418694|pir||ABBOS	161	94	6.89e-14	6.57e-10	0	0
6.94e-14	7223	HCD	3	584.225	1749.66	K.ECCHGDLLECADDR.A	gi|418694|pir||ABBOS	110	88	6.94e-14	6.46e-10	0	0
7.04e-14	6725	HCD	3	501.543	1502.61	K.EYEATLEECCAK.D	gi|418694|pir||ABBOS	81	69	7.04e-14	6.44e-10	0	0
7.06e-14	10025	HCD	3	522.598	1565.78	D.PHACYSTVFDKLK.H	gi|418694|pir||ABBOS	96	83	7.06e-14	6.52e-10	0	0
7.22e-14	12248	HCD	3	428.909	1283.71	R.HPEYAVSVLLR.L	gi|418694|pir||ABBOS	73	71	7.22e-14	6.55e-10	0	0
7.7e-14	8317	HCD	2	617.324	1233.64	S.ALTPDETYVPK.A	gi|418694|pir||ABBOS	89	76	7.7e-14	6.98e-10	0	0
7.78e-14	5557	HCD	2	766.893	1532.78	K.LKECCDKPLLEK.S	gi|418694|pir||ABBOS	142	126	7.78e-14	7.12e-10	0	0
7.88e-14	10327	HCD	3	522.906	1566.71	D.PNTLCDEFKADEK.K	gi|418694|pir||ABBOS	98	83	7.88e-14	7.27e-10	0	0
8.04e-14	9582	HCD	3	435.91	1305.72	K.HLVDEPQNLIK.Q	gi|418694|pir||ABBOS	56	53	8.04e-14	7.29e-10	0	0
8.05e-14	1528	HCD	3	398.537	1193.6	R.DTHKSEIAHR.F	gi|418694|pir||ABBOS	112	107	8.05e-14	7.21e-10	0	0
8.4e-14	8466	HCD	2	617.326	1233.64	S.ALTPDETYVPK.A	gi|418694|pir||ABBOS	94	81	8.4e-14	7.61e-10	0	0
8.6e-14	9166	HCD	3	568.957	1704.86	P.KLKPDPNTLCDEFK.A	gi|418694|pir||ABBOS	118	86	8.6e-14	8e-10	0	0
8.73e-14	3773	HCD	2	640.795	1280.58	Y.ICDNQDTISSK.L	gi|418694|pir||ABBOS	138	125	8.73e-14	7.91e-10	0	0
8.73e-14	6956	HCD	2	675.82	1350.64	D.DKEACFAVEGPK.L	gi|418694|pir||ABBOS	135	116	8.73e-14	7.99e-10	0	0
9.15e-14	4674	HCD	3	432.204	1294.6	K.CCTESLVNRR.P	gi|418694|pir||ABBOS	81	79	9.15e-14	8.19e-10	0	0
9.23e-14	13133	HCD	5	849.81	4245.01	K.SHCIAEVEKDAIPENLPPLTADFAEDKDVCKNYQEAK.D	gi|418694|pir||ABBOS	266	67	9.23e-14	8.86e-10	0	0
9.44e-14	9668	HCD	3	593.939	1778.82	F.SQYLQQCPFDEHVK.L	gi|418694|pir||ABBOS	89	63	9.44e-14	8.77e-10	0	0
9.5e-14	5755	HCD	3	674.279	2020.84	K.VASLRETYGDM*ADCCEK.Q	gi|418694|pir||ABBOS	132	82	9.5e-14	8.95e-10	0	0
9.82e-14	6737	HCD	2	673.746	1346.48	K.CCAADDKEACF.A	gi|418694|pir||ABBOS	102	83	9.82e-14	8.9e-10	0	0
1.01e-13	15934	HCD	2	700.355	1399.69	K.TVMENFVAFVDK.C	gi|418694|pir||ABBOS	72	61	1.01e-13	9.28e-10	0	0
1.04e-13	5222	HCD	4	419.196	1673.77	K.QEPERNECFLSHK.D	gi|418694|pir||ABBOS	106	80	1.04e-13	9.59e-10	0	0
1.06e-13	11238	HCD	2	582.32	1163.63	K.LVNELTEFAK.T	gi|418694|pir||ABBOS	131	131	1.06e-13	9.47e-10	0	0
1.06e-13	11706	HCD	2	582.318	1163.63	K.LVNELTEFAK.T	gi|418694|pir||ABBOS	132	132	1.06e-13	9.47e-10	0	0
1.06e-13	11867	HCD	2	582.317	1163.63	K.LVNELTEFAK.T	gi|418694|pir||ABBOS	133	133	1.06e-13	9.47e-10	0	0
1.06e-13	12024	HCD	2	582.318	1163.63	K.LVNELTEFAK.T	gi|418694|pir||ABBOS	129	129	1.06e-13	9.47e-10	0	0
1.06e-13	12189	HCD	2	582.319	1163.63	K.LVNELTEFAK.T	gi|418694|pir||ABBOS	139	139	1.06e-13	9.47e-10	0	0
1.06e-13	12349	HCD	2	582.318	1163.63	K.LVNELTEFAK.T	gi|418694|pir||ABBOS	129	129	1.06e-13	9.47e-10	0	0
1.06e-13	12790	HCD	2	582.32	1163.63	K.LVNELTEFAK.T	gi|418694|pir||ABBOS	127	127	1.06e-13	9.47e-10	0	0
1.06e-13	12948	HCD	2	582.32	1163.63	K.LVNELTEFAK.T	gi|418694|pir||ABBOS	123	123	1.06e-13	9.47e-10	0	0
1.06e-13	14603	HCD	2	582.319	1163.63	K.LVNELTEFAK.T	gi|418694|pir||ABBOS	130	130	1.06e-13	9.47e-10	0	0
1.07e-13	7853	HCD	2	678.31	1355.61	N.TLCDEFKADEK.K	gi|418694|pir||ABBOS	128	115	1.07e-13	9.67e-10	0	0
1.11e-13	5016	HCD	3	431.205	1291.6	K.ECCDKPLLEK.S	gi|418694|pir||ABBOS	87	86	1.11e-13	9.91e-10	0	0
1.12e-13	17053	HCD	2	746.379	1491.75	Y.FYAPELLYYANK.Y	gi|418694|pir||ABBOS	125	95	1.12e-13	1.02e-09	0	0
1.15e-13	14536	HCD	4	512.013	2045.03	R.RHPYFYAPELLYYANK.Y	gi|418694|pir||ABBOS	96	67	1.15e-13	1.08e-09	0	0
1.19e-13	7215	HCD	3	583.89	1749.66	K.ECCHGDLLECADDR.A	gi|418694|pir||ABBOS	111	86	1.19e-13	1.11e-09	0	0
1.19e-13	12315	HCD	3	473.902	1419.69	K.SLHTLFGDELCK.V	gi|418694|pir||ABBOS	83	76	1.19e-13	1.09e-09	0	0
1.24e-13	14719	HCD	3	820.068	2458.18	K.DAIPENLPPLTADFAEDKDVCK.N	gi|418694|pir||ABBOS	101	47	1.24e-13	1.18e-09	0	0
1.24e-13	16542	HCD	3	580.947	1740.83	R.M*PCTEDYLSLILNR.L	gi|418694|pir||ABBOS	100	84	1.24e-13	1.15e-09	0	0
1.27e-13	16648	HCD	2	726.864	1452.72	D.AFLGSFLYEYSR.R	gi|418694|pir||ABBOS	158	138	1.27e-13	1.17e-09	0	0
1.3e-13	10919	HCD	3	526.59	1576.77	K.LKPDPNTLCDEFK.A	gi|418694|pir||ABBOS	97	76	1.3e-13	1.2e-09	0	0
1.39e-13	6935	HCD	2	650.784	1300.56	C.HGDLLECADDR.A	gi|418694|pir||ABBOS	161	148	1.39e-13	1.26e-09	0	0
1.46e-13	8221	HCD	2	662.801	1324.6	D.PHACYSTVFDK.L	gi|418694|pir||ABBOS	111	92	1.46e-13	1.32e-09	0	0
1.56e-13	8439	HCD	3	526.266	1576.77	K.LKPDPNTLCDEFK.A	gi|418694|pir||ABBOS	99	80	1.56e-13	1.44e-09	0	0
1.6e-13	12932	HCD	3	473.904	1419.69	K.SLHTLFGDELCK.V	gi|418694|pir||ABBOS	99	83	1.6e-13	1.47e-09	0	0
1.64e-13	12469	HCD	3	473.903	1419.69	K.SLHTLFGDELCK.V	gi|418694|pir||ABBOS	86	77	1.64e-13	1.5e-09	0	0
1.71e-13	12381	HCD	2	582.815	1163.63	K.LVNELTEFAK.T	gi|418694|pir||ABBOS	119	119	1.71e-13	1.53e-09	0	0
1.82e-13	8576	HCD	2	660.839	1320.67	F.SALTPDETYVPK.A	gi|418694|pir||ABBOS	105	92	1.82e-13	1.67e-09	0	0
1.91e-13	11299	HCD	3	627.646	1880.92	R.RPCFSALTPDETYVPK.A	gi|418694|pir||ABBOS	107	80	1.91e-13	1.8e-09	0	0
1.93e-13	5551	HCD	2	646.802	1291.6	K.ECCDKPLLEK.S	gi|418694|pir||ABBOS	85	77	1.93e-13	1.73e-09	0	0
1.95e-13	16436	HCD	2	600.289	1199.58	V.MENFVAFVDK.C	gi|418694|pir||ABBOS	120	107	1.95e-13	1.75e-09	0	0
2.07e-13	7185	HCD	2	700.834	1400.66	Y.LQQCPFDEHVK.L	gi|418694|pir||ABBOS	134	118	2.07e-13	1.88e-09	0	0
2.08e-13	3921	HCD	2	640.793	1280.58	Y.ICDNQDTISSK.L	gi|418694|pir||ABBOS	131	118	2.08e-13	1.89e-09	0	0
2.13e-13	10192	HCD	3	636.634	1906.88	L.KPDPNTLCDEFKADEK.K	gi|418694|pir||ABBOS	108	76	2.13e-13	2e-09	0	0
2.32e-13	12623	HCD	3	473.904	1419.69	K.SLHTLFGDELCK.V	gi|418694|pir||ABBOS	89	80	2.32e-13	2.12e-09	0	0
2.32e-13	16039	HCD	2	691.345	1381.68	A.FLGSFLYEYSR.R	gi|418694|pir||ABBOS	163	149	2.32e-13	2.1e-09	0	0
2.33e-13	12637	HCD	2	582.32	1163.63	K.LVNELTEFAK.T	gi|418694|pir||ABBOS	127	127	2.33e-13	2.09e-09	0	0
2.54e-13	9665	HCD	2	777.842	1554.65	K.DDPHACYSTVFDK.L	gi|418694|pir||ABBOS	106	78	2.54e-13	2.35e-09	0	0
2.55e-13	11450	HCD	3	547.317	1639.94	R.KVPQVSTPTLVEVSR.S	gi|418694|pir||ABBOS	113	89	2.55e-13	2.38e-09	0	0
2.58e-13	9430	HCD	2	594.334	1187.66	Q.VSTPTLVEVSR.S	gi|418694|pir||ABBOS	102	88	2.58e-13	2.34e-09	0	0
2.59e-13	12156	HCD	3	473.903	1419.69	K.SLHTLFGDELCK.V	gi|418694|pir||ABBOS	86	77	2.59e-13	2.37e-09	0	0
2.62e-13	13186	HCD	3	474.233	1419.69	K.SLHTLFGDELCK.V	gi|418694|pir||ABBOS	82	71	2.62e-13	2.4e-09	0	0
2.66e-13	1531	HCD	2	583.752	1166.49	R.CCTKPESER.M	gi|418694|pir||ABBOS	104	103	2.66e-13	2.35e-09	0	0
2.77e-13	9543	HCD	4	505.747	2019.97	K.LKPDPNTLCDEFKADEK.K	gi|418694|pir||ABBOS	94	66	2.77e-13	2.61e-09	0	0
2.88e-13	16426	HCD	2	668.86	1336.71	C.TEDYLSLILNR.L	gi|418694|pir||ABBOS	151	138	2.88e-13	2.61e-09	0	0
2.92e-13	2168	HCD	3	454.852	1362.54	T.CVADESHAGCEK.S	gi|418694|pir||ABBOS	84	69	2.92e-13	2.67e-09	0	0
2.93e-13	8702	HCD	2	720.315	1439.63	D.DPHACYSTVFDK.L	gi|418694|pir||ABBOS	115	91	2.93e-13	2.68e-09	0	0
3.03e-13	9705	HCD	3	526.59	1576.77	K.LKPDPNTLCDEFK.A	gi|418694|pir||ABBOS	116	88	3.03e-13	2.79e-09	0	0
3.04e-13	16663	HCD	3	575.618	1724.83	R.MPCTEDYLSLILNR.L	gi|418694|pir||ABBOS	95	81	3.04e-13	2.82e-09	0	0
3.14e-13	11344	HCD	2	582.813	1163.63	K.LVNELTEFAK.T	gi|418694|pir||ABBOS	129	121	3.14e-13	2.81e-09	0	0
3.18e-13	2033	HCD	2	732.804	1463.59	K.TCVADESHAGCEK.S	gi|418694|pir||ABBOS	102	81	3.18e-13	2.93e-09	0	0
3.18e-13	7033	HCD	2	700.832	1400.66	Y.LQQCPFDEHVK.L	gi|418694|pir||ABBOS	124	103	3.18e-13	2.88e-09	0	0
3.18e-13	13170	HCD	2	683.857	1366.71	L.GEYGFQNALIVR.Y	gi|418694|pir||ABBOS	128	108	3.18e-13	2.91e-09	0	0
3.24e-13	8884	HCD	2	720.317	1439.63	D.DPHACYSTVFDK.L	gi|418694|pir||ABBOS	96	72	3.24e-13	2.97e-09	0	0
3.27e-13	14668	HCD	3	636.647	1907.92	K.LFTFHADICTLPDTEK.Q	gi|418694|pir||ABBOS	101	69	3.27e-13	3.07e-09	0	0
3.47e-13	9496	HCD	3	549.927	1647.77	F.TFHADICTLPDTEK.Q	gi|418694|pir||ABBOS	93	75	3.47e-13	3.23e-09	0	0
3.52e-13	4582	HCD	2	569.753	1138.5	K.CCTESLVNR.R	gi|418694|pir||ABBOS	122	122	3.52e-13	3.1e-09	0	0
3.52e-13	4670	HCD	2	570.253	1138.5	K.CCTESLVNR.R	gi|418694|pir||ABBOS	120	120	3.52e-13	3.1e-09	0	0
3.52e-13	4730	HCD	2	569.753	1138.5	K.CCTESLVNR.R	gi|418694|pir||ABBOS	128	128	3.52e-13	3.1e-09	0	0
3.52e-13	4920	HCD	2	569.753	1138.5	K.CCTESLVNR.R	gi|418694|pir||ABBOS	127	127	3.52e-13	3.1e-09	0	0
3.52e-13	5084	HCD	2	569.752	1138.5	K.CCTESLVNR.R	gi|418694|pir||ABBOS	126	126	3.52e-13	3.1e-09	0	0
3.52e-13	5326	HCD	2	569.751	1138.5	K.CCTESLVNR.R	gi|418694|pir||ABBOS	123	123	3.52e-13	3.1e-09	0	0
3.52e-13	5699	HCD	2	569.753	1138.5	K.CCTESLVNR.R	gi|418694|pir||ABBOS	121	121	3.52e-13	3.1e-09	0	0
3.52e-13	5776	HCD	2	570.245	1138.5	K.CCTESLVNR.R	gi|418694|pir||ABBOS	111	111	3.52e-13	3.1e-09	0	0
3.52e-13	5851	HCD	2	569.753	1138.5	K.CCTESLVNR.R	gi|418694|pir||ABBOS	122	122	3.52e-13	3.1e-09	0	0
3.52e-13	5941	HCD	2	570.247	1138.5	K.CCTESLVNR.R	gi|418694|pir||ABBOS	113	113	3.52e-13	3.1e-09	0	0
3.52e-13	6037	HCD	2	569.754	1138.5	K.CCTESLVNR.R	gi|418694|pir||ABBOS	129	129	3.52e-13	3.1e-09	0	0
3.52e-13	6092	HCD	2	570.246	1138.5	K.CCTESLVNR.R	gi|418694|pir||ABBOS	103	103	3.52e-13	3.1e-09	0	0
3.52e-13	6384	HCD	2	569.751	1138.5	K.CCTESLVNR.R	gi|418694|pir||ABBOS	121	121	3.52e-13	3.1e-09	0	0
3.52e-13	6421	HCD	2	570.252	1138.5	K.CCTESLVNR.R	gi|418694|pir||ABBOS	123	123	3.52e-13	3.1e-09	0	0
3.65e-13	7851	HCD	3	452.544	1355.61	N.TLCDEFKADEK.K	gi|418694|pir||ABBOS	114	101	3.65e-13	3.31e-09	0	0
3.72e-13	8687	HCD	3	435.91	1305.72	K.HLVDEPQNLIK.Q	gi|418694|pir||ABBOS	75	67	3.72e-13	3.37e-09	0	0
3.83e-13	5811	HCD	2	598.299	1195.59	R.CASIQKFGER.A	gi|418694|pir||ABBOS	131	127	3.83e-13	3.43e-09	0	0
3.85e-13	10651	HCD	3	526.588	1576.77	K.LKPDPNTLCDEFK.A	gi|418694|pir||ABBOS	123	86	3.85e-13	3.56e-09	0	0
3.89e-13	10365	HCD	2	668.298	1335.59	K.PDPNTLCDEFK.A	gi|418694|pir||ABBOS	86	75	3.89e-13	3.53e-09	0	0
3.92e-13	7197	HCD	3	467.558	1400.66	Y.LQQCPFDEHVK.L	gi|418694|pir||ABBOS	103	77	3.92e-13	3.55e-09	0	0
3.93e-13	8610	HCD	3	526.589	1576.77	K.LKPDPNTLCDEFK.A	gi|418694|pir||ABBOS	116	86	3.93e-13	3.63e-09	0	0
4e-13	16872	HCD	3	575.617	1724.83	R.MPCTEDYLSLILNR.L	gi|418694|pir||ABBOS	100	84	4e-13	3.72e-09	0	0
4.07e-13	11833	HCD	3	1094.14	3279.43	K.EYEATLEECCAKDDPHACYSTVFDKLK.H	gi|418694|pir||ABBOS	148	52	4.07e-13	3.9e-09	0	0
4.28e-13	5026	HCD	2	646.303	1291.6	K.ECCDKPLLEK.S	gi|418694|pir||ABBOS	84	74	4.28e-13	3.84e-09	0	0
4.53e-13	13983	HCD	3	493.936	1479.8	K.LGEYGFQNALIVR.Y	gi|418694|pir||ABBOS	87	75	4.53e-13	4.18e-09	0	0
4.58e-13	13090	HCD	3	473.904	1419.69	K.SLHTLFGDELCK.V	gi|418694|pir||ABBOS	91	82	4.58e-13	4.19e-09	0	0
4.86e-13	11692	HCD	3	473.903	1419.69	K.SLHTLFGDELCK.V	gi|418694|pir||ABBOS	86	78	4.86e-13	4.44e-09	0	0
4.9e-13	11609	HCD	3	627.646	1880.92	R.RPCFSALTPDETYVPK.A	gi|418694|pir||ABBOS	102	69	4.9e-13	4.6e-09	0	0
5e-13	12426	HCD	2	610.292	1219.58	L.HTLFGDELCK.V	gi|418694|pir||ABBOS	124	111	5e-13	4.48e-09	0	0
5.44e-13	2328	HCD	3	330.193	988.567	K.TPVSEKVTK.C	gi|418694|pir||ABBOS	94	94	5.44e-13	4.8e-09	0	0
5.44e-13	2330	HCD	3	330.528	988.567	K.TPVSEKVTK.C	gi|418694|pir||ABBOS	95	95	5.44e-13	4.8e-09	0	0
5.44e-13	2483	HCD	3	330.195	988.567	K.TPVSEKVTK.C	gi|418694|pir||ABBOS	100	100	5.44e-13	4.8e-09	0	0
5.66e-13	14342	HCD	3	1042.5	3124.48	K.SHCIAEVEKDAIPENLPPLTADFAEDKD.V	gi|418694|pir||ABBOS	155	46	5.66e-13	5.42e-09	0	0
5.87e-13	17039	HCD	3	575.617	1724.83	R.MPCTEDYLSLILNR.L	gi|418694|pir||ABBOS	98	81	5.87e-13	5.46e-09	0	0
5.9e-13	11631	HCD	2	571.862	1142.71	K.KQTALVELLK.H	gi|418694|pir||ABBOS	104	104	5.9e-13	5.29e-09	0	0
5.9e-13	11782	HCD	2	571.86	1142.71	K.KQTALVELLK.H	gi|418694|pir||ABBOS	115	115	5.9e-13	5.29e-09	0	0
5.9e-13	11970	HCD	2	571.859	1142.71	K.KQTALVELLK.H	gi|418694|pir||ABBOS	123	123	5.9e-13	5.29e-09	0	0
5.9e-13	11981	HCD	2	572.361	1142.71	K.KQTALVELLK.H	gi|418694|pir||ABBOS	112	112	5.9e-13	5.29e-09	0	0
5.9e-13	12187	HCD	2	571.861	1142.71	K.KQTALVELLK.H	gi|418694|pir||ABBOS	115	115	5.9e-13	5.29e-09	0	0
5.96e-13	8672	HCD	3	583.894	1749.66	K.ECCHGDLLECADDR.A	gi|418694|pir||ABBOS	88	71	5.96e-13	5.54e-09	0	0
6.27e-13	6927	HCD	3	583.891	1749.66	K.ECCHGDLLECADDR.A	gi|418694|pir||ABBOS	95	73	6.27e-13	5.83e-09	0	0
6.36e-13	12161	HCD	3	575.613	1724.82	R.PCFSALTPDETYVPK.A	gi|418694|pir||ABBOS	93	65	6.36e-13	5.95e-09	0	0
6.38e-13	9112	HCD	3	435.91	1305.72	K.HLVDEPQNLIK.Q	gi|418694|pir||ABBOS	70	62	6.38e-13	5.78e-09	0	0
6.75e-13	12191	HCD	3	428.575	1283.71	R.HPEYAVSVLLR.L	gi|418694|pir||ABBOS	75	73	6.75e-13	6.12e-09	0	0
6.79e-13	5279	HCD	2	710.851	1419.7	L.KECCDKPLLEK.S	gi|418694|pir||ABBOS	126	113	6.79e-13	6.15e-09	0	0
6.86e-13	15387	HCD	2	591.314	1181.62	Y.APELLYYANK.Y	gi|418694|pir||ABBOS	113	100	6.86e-13	6.15e-09	0	0
7.11e-13	16216	HCD	3	767.698	2301.08	K.NYQEAKDAFLGSFLYEYSR.R	gi|418694|pir||ABBOS	147	78	7.11e-13	6.75e-09	0	0
7.15e-13	7192	HCD	2	1099.93	2197.85	K.EYEATLEECCAKDDPHAC.Y	gi|418694|pir||ABBOS	102	52	7.15e-13	6.77e-09	0	0
7.21e-13	7039	HCD	3	467.558	1400.66	Y.LQQCPFDEHVK.L	gi|418694|pir||ABBOS	103	73	7.21e-13	6.53e-09	0	0
7.26e-13	13367	HCD	3	472.567	1415.69	K.TVM*ENFVAFVDK.C	gi|418694|pir||ABBOS	86	76	7.26e-13	6.65e-09	0	0
7.37e-13	12779	HCD	3	473.904	1419.69	K.SLHTLFGDELCK.V	gi|418694|pir||ABBOS	76	65	7.37e-13	6.74e-09	0	0
7.54e-13	13411	HCD	3	472.901	1415.69	K.TVM*ENFVAFVDK.C	gi|418694|pir||ABBOS	84	74	7.54e-13	6.9e-09	0	0
7.54e-13	4243	HCD	2	624.722	1248.43	T.YGDMADCCEK.Q	gi|418694|pir||ABBOS	100	78	7.54e-13	6.76e-09	0	0
7.71e-13	8915	HCD	3	435.91	1305.72	K.HLVDEPQNLIK.Q	gi|418694|pir||ABBOS	77	66	7.71e-13	6.99e-09	0	0
7.95e-13	17156	HCD	2	582.317	1163.63	K.LVNELTEFAK.T	gi|418694|pir||ABBOS	83	83	7.95e-13	7.13e-09	0	0
7.99e-13	11139	HCD	2	591.313	1181.62	Y.APELLYYANK.Y	gi|418694|pir||ABBOS	128	115	7.99e-13	7.16e-09	0	0
8.55e-13	7556	HCD	3	583.564	1749.66	K.ECCHGDLLECADDR.A	gi|418694|pir||ABBOS	91	70	8.55e-13	7.95e-09	0	0
8.89e-13	9567	HCD	3	749.983	2247.94	K.ECCHGDLLECADDRADLAK.Y	gi|418694|pir||ABBOS	139	78	8.89e-13	8.44e-09	0	0
9.17e-13	9654	HCD	3	549.928	1647.77	F.TFHADICTLPDTEK.Q	gi|418694|pir||ABBOS	83	63	9.17e-13	8.52e-09	0	0
9.19e-13	17314	HCD	2	745.864	1491.75	Y.FYAPELLYYANK.Y	gi|418694|pir||ABBOS	80	62	9.19e-13	8.41e-09	0	0
9.36e-13	13816	HCD	4	615.3	2458.18	K.DAIPENLPPLTADFAEDKDVCK.N	gi|418694|pir||ABBOS	118	46	9.36e-13	8.94e-09	0	0
1.04e-12	6947	HCD	3	467.222	1400.66	Y.LQQCPFDEHVK.L	gi|418694|pir||ABBOS	104	77	1.04e-12	9.46e-09	0	0
1.08e-12	15224	HCD	2	591.313	1181.62	Y.APELLYYANK.Y	gi|418694|pir||ABBOS	126	113	1.08e-12	9.67e-09	0	0
1.11e-12	15061	HCD	2	591.312	1181.62	Y.APELLYYANK.Y	gi|418694|pir||ABBOS	126	113	1.11e-12	9.93e-09	0	0
1.13e-12	10466	HCD	2	1519.63	3038.25	K.EYEATLEECCAKDDPHACYSTVFDK.L	gi|418694|pir||ABBOS	148	33	1.13e-12	1.08e-08	0	0
1.15e-12	5999	HCD	2	525.261	1049.51	L.TPDETYVPK.A	gi|418694|pir||ABBOS	93	80	1.15e-12	1.01e-08	0	0
1.17e-12	10964	HCD	2	525.26	1049.51	L.TPDETYVPK.A	gi|418694|pir||ABBOS	95	82	1.17e-12	1.03e-08	0	0
1.22e-12	10898	HCD	3	526.261	1576.77	K.LKPDPNTLCDEFK.A	gi|418694|pir||ABBOS	95	69	1.22e-12	1.13e-08	0	0
1.22e-12	13921	HCD	3	820.065	2458.18	K.DAIPENLPPLTADFAEDKDVCK.N	gi|418694|pir||ABBOS	98	46	1.22e-12	1.17e-08	0	0
1.38e-12	14493	HCD	4	878.415	3511.67	K.SHCIAEVEKDAIPENLPPLTADFAEDKDVCK.N	gi|418694|pir||ABBOS	97	21	1.38e-12	1.33e-08	0	0
1.41e-12	3793	HCD	2	536.759	1072.51	K.SHCIAEVEK.D	gi|418694|pir||ABBOS	93	91	1.41e-12	1.25e-08	0	0
1.41e-12	3941	HCD	2	536.759	1072.51	K.SHCIAEVEK.D	gi|418694|pir||ABBOS	93	90	1.41e-12	1.25e-08	0	0
1.41e-12	4089	HCD	2	536.759	1072.51	K.SHCIAEVEK.D	gi|418694|pir||ABBOS	91	90	1.41e-12	1.25e-08	0	0
1.41e-12	4239	HCD	2	536.759	1072.51	K.SHCIAEVEK.D	gi|418694|pir||ABBOS	88	86	1.41e-12	1.25e-08	0	0
1.41e-12	4407	HCD	2	536.759	1072.51	K.SHCIAEVEK.D	gi|418694|pir||ABBOS	76	75	1.41e-12	1.25e-08	0	0
1.41e-12	4561	HCD	2	536.76	1072.51	K.SHCIAEVEK.D	gi|418694|pir||ABBOS	88	86	1.41e-12	1.25e-08	0	0
1.42e-12	15191	HCD	3	497.922	1491.75	Y.FYAPELLYYANK.Y	gi|418694|pir||ABBOS	86	69	1.42e-12	1.3e-08	0	0
1.43e-12	6776	HCD	3	467.221	1400.66	Y.LQQCPFDEHVK.L	gi|418694|pir||ABBOS	76	59	1.43e-12	1.3e-08	0	0
1.52e-12	5483	HCD	2	739.765	1478.52	R.ETYGDMADCCEK.Q	gi|418694|pir||ABBOS	126	93	1.52e-12	1.4e-08	0	0
1.63e-12	10362	HCD	3	1013.42	3038.25	K.EYEATLEECCAKDDPHACYSTVFDK.L	gi|418694|pir||ABBOS	182	64	1.63e-12	1.56e-08	0	0
1.7e-12	4411	HCD	2	633.801	1266.59	T.KCCTESLVNR.R	gi|418694|pir||ABBOS	122	108	1.7e-12	1.52e-08	0	0
1.89e-12	7064	HCD	2	701.341	1400.66	Y.LQQCPFDEHVK.L	gi|418694|pir||ABBOS	135	115	1.89e-12	1.72e-08	0	0
1.91e-12	12264	HCD	2	610.292	1219.58	L.HTLFGDELCK.V	gi|418694|pir||ABBOS	100	85	1.91e-12	1.71e-08	0	0
1.96e-12	15301	HCD	2	700.843	1399.69	K.TVMENFVAFVDK.C	gi|418694|pir||ABBOS	142	99	1.96e-12	1.79e-08	0	0
2.08e-12	11134	HCD	3	627.645	1880.92	R.RPCFSALTPDETYVPK.A	gi|418694|pir||ABBOS	99	67	2.08e-12	1.95e-08	0	0
2.09e-12	5693	HCD	2	632.767	1264.53	R.NECFLSHKDD.S	gi|418694|pir||ABBOS	86	71	2.09e-12	1.87e-08	0	0
2.11e-12	8506	HCD	3	847.387	2541.17	K.QEPERNECFLSHKDDSPDLPK.L	gi|418694|pir||ABBOS	157	79	2.11e-12	2.01e-08	0	0
2.11e-12	4203	HCD	2	594.273	1187.54	K.SHCIAEVEKD.A	gi|418694|pir||ABBOS	76	64	2.11e-12	1.89e-08	0	0
2.21e-12	16043	HCD	3	957.766	2872.31	R.CCTKPESERMPCTEDYLSLILNR.L	gi|418694|pir||ABBOS	106	46	2.21e-12	2.11e-08	0	0
2.24e-12	10282	HCD	2	562.257	1123.51	D.PNTLCDEFK.A	gi|418694|pir||ABBOS	120	107	2.24e-12	1.98e-08	0	0
2.46e-12	16599	HCD	3	467.236	1399.69	K.TVMENFVAFVDK.C	gi|418694|pir||ABBOS	83	65	2.46e-12	2.25e-08	0	0
2.7e-12	4527	HCD	2	537.252	1072.51	K.SHCIAEVEK.D	gi|418694|pir||ABBOS	82	78	2.7e-12	2.38e-08	0	0
2.9e-12	5842	HCD	2	525.261	1049.51	L.TPDETYVPK.A	gi|418694|pir||ABBOS	83	70	2.9e-12	2.56e-08	0	0
2.92e-12	7892	HCD	3	467.887	1400.66	Y.LQQCPFDEHVK.L	gi|418694|pir||ABBOS	95	68	2.92e-12	2.65e-08	0	0
2.93e-12	8495	HCD	4	784.324	3133.27	R.ETYGDMADCCEKQEPERNECFLSHK.D	gi|418694|pir||ABBOS	185	63	2.93e-12	2.81e-08	0	0
3.06e-12	13264	HCD	3	1171.56	3511.67	K.SHCIAEVEKDAIPENLPPLTADFAEDKDVCK.N	gi|418694|pir||ABBOS	163	33	3.06e-12	2.93e-08	0	0
3.09e-12	9288	HCD	3	435.91	1305.72	K.HLVDEPQNLIK.Q	gi|418694|pir||ABBOS	78	65	3.09e-12	2.8e-08	0	0
3.21e-12	6453	HCD	2	767.386	1532.78	K.LKECCDKPLLEK.S	gi|418694|pir||ABBOS	111	90	3.21e-12	2.94e-08	0	0
3.25e-12	12026	HCD	3	428.574	1283.71	R.HPEYAVSVLLR.L	gi|418694|pir||ABBOS	83	75	3.25e-12	2.95e-08	0	0
3.36e-12	8754	HCD	2	545.747	1090.49	H.ACYSTVFDK.L	gi|418694|pir||ABBOS	91	78	3.36e-12	2.96e-08	0	0
3.62e-12	3446	HCD	2	556.258	1111.51	D.FAEDKDVCK.N	gi|418694|pir||ABBOS	113	100	3.62e-12	3.19e-08	0	0
3.75e-12	17139	HCD	2	953.95	1907.92	K.LFTFHADICTLPDTEK.Q	gi|418694|pir||ABBOS	94	46	3.75e-12	3.52e-08	0	0
3.77e-12	9343	HCD	3	436.239	1305.72	K.HLVDEPQNLIK.Q	gi|418694|pir||ABBOS	66	60	3.77e-12	3.42e-08	0	0
3.83e-12	8412	HCD	3	1045.43	3133.27	R.ETYGDMADCCEKQEPERNECFLSHK.D	gi|418694|pir||ABBOS	193	60	3.83e-12	3.66e-08	0	0
3.87e-12	6010	HCD	4	383.95	1532.78	K.LKECCDKPLLEK.S	gi|418694|pir||ABBOS	96	79	3.87e-12	3.54e-08	0	0
3.9e-12	16199	HCD	2	764.405	1527.79	L.KTVMENFVAFVDK.C	gi|418694|pir||ABBOS	91	58	3.9e-12	3.59e-08	0	0
4.02e-12	14610	HCD	3	494.266	1479.8	K.LGEYGFQNALIVR.Y	gi|418694|pir||ABBOS	99	73	4.02e-12	3.71e-08	0	0
4.09e-12	2320	HCD	2	494.788	988.567	K.TPVSEKVTK.C	gi|418694|pir||ABBOS	92	92	4.09e-12	3.61e-08	0	0
4.17e-12	12843	HCD	2	617.81	1234.61	F.LGSFLYEYSR.R	gi|418694|pir||ABBOS	130	117	4.17e-12	3.74e-08	0	0
4.36e-12	7896	HCD	3	478.61	1433.81	L.KHLVDEPQNLIK.Q	gi|418694|pir||ABBOS	90	70	4.36e-12	3.99e-08	0	0
4.38e-12	10104	HCD	2	562.258	1123.51	D.PNTLCDEFK.A	gi|418694|pir||ABBOS	100	87	4.38e-12	3.86e-08	0	0
4.41e-12	5327	HCD	2	517.738	1034.47	R.NECFLSHK.D	gi|418694|pir||ABBOS	90	90	4.41e-12	3.82e-08	0	0
4.41e-12	5534	HCD	2	517.739	1034.47	R.NECFLSHK.D	gi|418694|pir||ABBOS	94	94	4.41e-12	3.82e-08	0	0
4.41e-12	5989	HCD	2	517.739	1034.47	R.NECFLSHK.D	gi|418694|pir||ABBOS	97	97	4.41e-12	3.82e-08	0	0
4.43e-12	6289	HCD	4	419.443	1673.77	K.QEPERNECFLSHK.D	gi|418694|pir||ABBOS	101	69	4.43e-12	4.08e-08	0	0
4.51e-12	17431	HCD	2	784.375	1567.74	K.DAFLGSFLYEYSR.R	gi|418694|pir||ABBOS	83	50	4.51e-12	4.17e-08	0	0
4.61e-12	3557	HCD	2	534.725	1068.44	K.QNCDQFEK.L	gi|418694|pir||ABBOS	87	87	4.61e-12	3.99e-08	0	0
4.63e-12	3438	HCD	3	371.175	1111.51	D.FAEDKDVCK.N	gi|418694|pir||ABBOS	105	92	4.63e-12	4.08e-08	0	0
4.69e-12	10741	HCD	3	627.308	1880.92	R.RPCFSALTPDETYVPK.A	gi|418694|pir||ABBOS	90	61	4.69e-12	4.4e-08	0	0
4.91e-12	8894	HCD	2	562.258	1123.51	D.PNTLCDEFK.A	gi|418694|pir||ABBOS	115	102	4.91e-12	4.33e-08	0	0
5.02e-12	13728	HCD	3	858.414	2572.22	K.DAIPENLPPLTADFAEDKDVCKN.Y	gi|418694|pir||ABBOS	131	45	5.02e-12	4.8e-08	0	0
5.05e-12	8037	HCD	3	848.056	2541.17	K.QEPERNECFLSHKDDSPDLPK.L	gi|418694|pir||ABBOS	256	118	5.05e-12	4.81e-08	0	0
5.18e-12	6195	HCD	4	383.95	1532.78	K.LKECCDKPLLEK.S	gi|418694|pir||ABBOS	102	82	5.18e-12	4.74e-08	0	0
5.4e-12	12997	HCD	2	617.81	1234.61	F.LGSFLYEYSR.R	gi|418694|pir||ABBOS	127	114	5.4e-12	4.84e-08	0	0
5.67e-12	11453	HCD	3	627.647	1880.92	R.RPCFSALTPDETYVPK.A	gi|418694|pir||ABBOS	98	66	5.67e-12	5.32e-08	0	0
5.68e-12	14021	HCD	2	954.462	1907.92	K.LFTFHADICTLPDTEK.Q	gi|418694|pir||ABBOS	80	29	5.68e-12	5.33e-08	0	0
5.69e-12	4049	HCD	2	747.764	1494.52	R.ETYGDM*ADCCEK.Q	gi|418694|pir||ABBOS	81	43	5.69e-12	5.2e-08	0	0
5.77e-12	13023	HCD	3	536.636	1607.89	E.KLGEYGFQNALIVR.Y	gi|418694|pir||ABBOS	107	71	5.77e-12	5.37e-08	0	0
6.18e-12	6977	HCD	3	450.885	1350.64	D.DKEACFAVEGPK.L	gi|418694|pir||ABBOS	83	66	6.18e-12	5.66e-08	0	0
6.44e-12	15527	HCD	2	555.796	1110.58	A.PELLYYANK.Y	gi|418694|pir||ABBOS	121	108	6.44e-12	5.68e-08	0	0
6.53e-12	14679	HCD	4	878.921	3511.67	K.SHCIAEVEKDAIPENLPPLTADFAEDKDVCK.N	gi|418694|pir||ABBOS	102	17	6.53e-12	6.27e-08	0	0
6.66e-12	8258	HCD	3	848.057	2541.17	K.QEPERNECFLSHKDDSPDLPK.L	gi|418694|pir||ABBOS	258	123	6.66e-12	6.36e-08	0	0
6.69e-12	13209	HCD	2	710.845	1419.69	K.SLHTLFGDELCK.V	gi|418694|pir||ABBOS	138	99	6.69e-12	6.12e-08	0	0
6.75e-12	15345	HCD	3	497.923	1491.75	Y.FYAPELLYYANK.Y	gi|418694|pir||ABBOS	88	66	6.75e-12	6.18e-08	0	0
7.05e-12	8985	HCD	3	568.957	1704.86	P.KLKPDPNTLCDEFK.A	gi|418694|pir||ABBOS	137	89	7.05e-12	6.55e-08	0	0
7.08e-12	5775	HCD	2	837.388	1673.77	K.QEPERNECFLSHK.D	gi|418694|pir||ABBOS	139	90	7.08e-12	6.54e-08	0	0
7.09e-12	11983	HCD	2	534.772	1068.54	M.ENFVAFVDK.C	gi|418694|pir||ABBOS	97	84	7.09e-12	6.25e-08	0	0
7.18e-12	5043	HCD	2	443.711	886.415	K.DDSPDLPK.L	gi|418694|pir||ABBOS	80	80	7.18e-12	6.22e-08	0	0
7.18e-12	5271	HCD	2	443.711	886.415	K.DDSPDLPK.L	gi|418694|pir||ABBOS	81	81	7.18e-12	6.22e-08	0	0
7.37e-12	14620	HCD	3	1004.16	3009.45	K.SHCIAEVEKDAIPENLPPLTADFAEDK.D	gi|418694|pir||ABBOS	97	21	7.37e-12	7.06e-08	0	0
7.54e-12	3706	HCD	2	534.725	1068.44	K.QNCDQFEK.L	gi|418694|pir||ABBOS	89	89	7.54e-12	6.52e-08	0	0
7.58e-12	7437	HCD	3	558.251	1673.77	K.QEPERNECFLSHK.D	gi|418694|pir||ABBOS	87	57	7.58e-12	6.99e-08	0	0
7.69e-12	10020	HCD	2	668.297	1335.59	K.PDPNTLCDEFK.A	gi|418694|pir||ABBOS	29	22	7.69e-12	6.97e-08	0	0
7.74e-12	10947	HCD	3	627.644	1880.92	R.RPCFSALTPDETYVPK.A	gi|418694|pir||ABBOS	116	71	7.74e-12	7.27e-08	0	0
8.59e-12	5847	HCD	3	399.201	1195.59	R.CASIQKFGER.A	gi|418694|pir||ABBOS	70	63	8.59e-12	7.7e-08	0	0
9.26e-12	16178	HCD	3	775.061	2322.16	L.VLIAFSQYLQQCPFDEHVK.L	gi|418694|pir||ABBOS	99	41	9.26e-12	8.79e-08	0	0
9.72e-12	6508	HCD	2	750.377	1498.75	C.FLSHKDDSPDLPK.L	gi|418694|pir||ABBOS	152	112	9.72e-12	8.97e-08	0	0
9.87e-12	14091	HCD	3	1171.56	3511.67	K.SHCIAEVEKDAIPENLPPLTADFAEDKDVCK.N	gi|418694|pir||ABBOS	188	40	9.87e-12	9.46e-08	0	0
1.01e-11	6998	HCD	2	461.748	922.488	K.AEFVEVTK.L	gi|418694|pir||ABBOS	98	98	1.01e-11	8.77e-08	0	0
1.01e-11	7152	HCD	2	461.747	922.488	K.AEFVEVTK.L	gi|418694|pir||ABBOS	99	99	1.01e-11	8.77e-08	0	0
1.01e-11	7309	HCD	2	461.747	922.488	K.AEFVEVTK.L	gi|418694|pir||ABBOS	99	99	1.01e-11	8.77e-08	0	0
1.01e-11	7467	HCD	2	461.748	922.488	K.AEFVEVTK.L	gi|418694|pir||ABBOS	100	100	1.01e-11	8.77e-08	0	0
1.01e-11	7799	HCD	2	461.749	922.488	K.AEFVEVTK.L	gi|418694|pir||ABBOS	97	97	1.01e-11	8.77e-08	0	0
1.02e-11	16371	HCD	3	767.701	2301.08	K.NYQEAKDAFLGSFLYEYSR.R	gi|418694|pir||ABBOS	93	44	1.02e-11	9.66e-08	0	0
1.03e-11	6517	HCD	2	749.88	1498.75	C.FLSHKDDSPDLPK.L	gi|418694|pir||ABBOS	140	108	1.03e-11	9.55e-08	0	0
1.09e-11	6235	HCD	3	558.923	1673.77	K.QEPERNECFLSHK.D	gi|418694|pir||ABBOS	128	80	1.09e-11	1.01e-07	0	0
1.1e-11	16327	HCD	3	552.278	1654.82	P.YFYAPELLYYANK.Y	gi|418694|pir||ABBOS	101	67	1.1e-11	1.01e-07	0	0
1.13e-11	6809	HCD	3	345.823	1034.47	R.NECFLSHK.D	gi|418694|pir||ABBOS	86	81	1.13e-11	9.81e-08	0	0
1.15e-11	14921	HCD	3	1005.15	3014.47	I.AEVEKDAIPENLPPLTADFAEDKDVCK.N	gi|418694|pir||ABBOS	182	55	1.15e-11	1.1e-07	0	0
1.19e-11	15038	HCD	3	497.923	1491.75	Y.FYAPELLYYANK.Y	gi|418694|pir||ABBOS	81	62	1.19e-11	1.09e-07	0	0
1.31e-11	6903	HCD	2	449.254	897.504	K.LKPDPNTL.C	gi|418694|pir||ABBOS	69	67	1.31e-11	1.13e-07	0	0
1.33e-11	11709	HCD	3	627.975	1880.92	R.RPCFSALTPDETYVPK.A	gi|418694|pir||ABBOS	95	61	1.33e-11	1.25e-07	0	0
1.36e-11	13517	HCD	2	507.812	1014.62	K.QTALVELLK.H	gi|418694|pir||ABBOS	82	82	1.36e-11	1.2e-07	0	0
1.36e-11	13723	HCD	2	507.813	1014.62	K.QTALVELLK.H	gi|418694|pir||ABBOS	90	90	1.36e-11	1.2e-07	0	0
1.43e-11	7561	HCD	4	571.773	2284.07	E.PERNECFLSHKDDSPDLPK.L	gi|418694|pir||ABBOS	133	62	1.43e-11	1.36e-07	0	0
1.44e-11	15068	HCD	2	555.793	1110.58	A.PELLYYANK.Y	gi|418694|pir||ABBOS	114	101	1.44e-11	1.27e-07	0	0
1.46e-11	10160	HCD	3	367.536	1100.6	C.YSTVFDKLK.H	gi|418694|pir||ABBOS	94	81	1.46e-11	1.28e-07	0	0
1.47e-11	10215	HCD	3	367.872	1100.6	C.YSTVFDKLK.H	gi|418694|pir||ABBOS	81	68	1.47e-11	1.3e-07	0	0
1.52e-11	9183	HCD	2	1075.04	2148.06	P.KLKPDPNTLCDEFKADEK.K	gi|418694|pir||ABBOS	105	37	1.52e-11	1.44e-07	0	0
1.69e-11	5436	HCD	2	837.388	1673.77	K.QEPERNECFLSHK.D	gi|418694|pir||ABBOS	132	86	1.69e-11	1.56e-07	0	0
1.77e-11	11995	HCD	2	535.273	1068.54	M.ENFVAFVDK.C	gi|418694|pir||ABBOS	86	73	1.77e-11	1.56e-07	0	0
1.79e-11	10124	HCD	2	550.802	1100.6	C.YSTVFDKLK.H	gi|418694|pir||ABBOS	129	116	1.79e-11	1.58e-07	0	0
1.81e-11	12607	HCD	3	824.735	2471.19	R.RPCFSALTPDETYVPKAFDEK.L	gi|418694|pir||ABBOS	103	55	1.81e-11	1.73e-07	0	0
1.82e-11	17191	HCD	3	575.617	1724.83	R.MPCTEDYLSLILNR.L	gi|418694|pir||ABBOS	102	76	1.82e-11	1.69e-07	0	0
1.88e-11	6451	HCD	4	419.442	1673.77	K.QEPERNECFLSHK.D	gi|418694|pir||ABBOS	112	70	1.88e-11	1.73e-07	0	0
2.03e-11	5715	HCD	3	635.28	1903.82	K.QEPERNECFLSHKDD.S	gi|418694|pir||ABBOS	117	55	2.03e-11	1.89e-07	0	0
2.11e-11	15687	HCD	3	580.949	1740.83	R.M*PCTEDYLSLILNR.L	gi|418694|pir||ABBOS	85	60	2.11e-11	1.96e-07	0	0
2.17e-11	4304	HCD	3	358.175	1072.51	K.SHCIAEVEK.D	gi|418694|pir||ABBOS	51	49	2.17e-11	1.91e-07	0	0
2.23e-11	13918	HCD	2	507.813	1014.62	K.QTALVELLK.H	gi|418694|pir||ABBOS	91	88	2.23e-11	1.96e-07	0	0
2.23e-11	14403	HCD	2	508.307	1014.62	K.QTALVELLK.H	gi|418694|pir||ABBOS	89	86	2.23e-11	1.96e-07	0	0
2.45e-11	11280	HCD	2	474.738	948.467	T.PDETYVPK.A	gi|418694|pir||ABBOS	86	73	2.45e-11	2.12e-07	0	0
2.6e-11	9816	HCD	2	544.799	1088.59	V.STPTLVEVSR.S	gi|418694|pir||ABBOS	80	64	2.6e-11	2.33e-07	0	0
2.65e-11	4731	HCD	3	524.583	1571.74	A.KYICDNQDTISSK.L	gi|418694|pir||ABBOS	89	60	2.65e-11	2.44e-07	0	0
2.78e-11	8426	HCD	3	848.06	2541.17	K.QEPERNECFLSHKDDSPDLPK.L	gi|418694|pir||ABBOS	236	108	2.78e-11	2.65e-07	0	0
2.84e-11	4971	HCD	3	517.9	1551.68	K.CCTESLVNRRPC.F	gi|418694|pir||ABBOS	98	60	2.84e-11	2.59e-07	0	0
2.86e-11	4823	HCD	2	443.713	886.415	K.DDSPDLPK.L	gi|418694|pir||ABBOS	77	76	2.86e-11	2.47e-07	0	0
2.9e-11	12535	HCD	2	582.812	1163.63	K.LVNELTEFAK.T	gi|418694|pir||ABBOS	141	112	2.9e-11	2.6e-07	0	0
2.9e-11	6329	HCD	2	538.769	1076.53	D.ICTLPDTEK.Q	gi|418694|pir||ABBOS	108	95	2.9e-11	2.56e-07	0	0
2.91e-11	5712	HCD	3	422.181	1264.53	R.NECFLSHKDD.S	gi|418694|pir||ABBOS	85	65	2.91e-11	2.6e-07	0	0
3e-11	10767	HCD	3	627.978	1880.92	R.RPCFSALTPDETYVPK.A	gi|418694|pir||ABBOS	124	70	3e-11	2.81e-07	0	0
3.13e-11	6170	HCD	2	538.769	1076.53	D.ICTLPDTEK.Q	gi|418694|pir||ABBOS	108	95	3.13e-11	2.76e-07	0	0
3.16e-11	8197	HCD	3	442.205	1324.6	D.PHACYSTVFDK.L	gi|418694|pir||ABBOS	77	57	3.16e-11	2.86e-07	0	0
3.16e-11	3930	HCD	3	358.175	1072.51	K.SHCIAEVEK.D	gi|418694|pir||ABBOS	56	51	3.16e-11	2.79e-07	0	0
3.19e-11	3485	HCD	3	329.851	987.537	K.SEIAHRFK.D	gi|418694|pir||ABBOS	80	77	3.19e-11	2.77e-07	0	0
3.46e-11	8380	HCD	5	627.659	3133.27	R.ETYGDMADCCEKQEPERNECFLSHK.D	gi|418694|pir||ABBOS	170	50	3.46e-11	3.31e-07	0	0
3.48e-11	14499	HCD	3	1096.54	3287.58	H.CIAEVEKDAIPENLPPLTADFAEDKDVCK.N	gi|418694|pir||ABBOS	113	14	3.48e-11	3.33e-07	0	0
3.58e-11	12126	HCD	3	598.951	1794.84	L.FTFHADICTLPDTEK.Q	gi|418694|pir||ABBOS	94	62	3.58e-11	3.34e-07	0	0
3.64e-11	10925	HCD	2	474.737	948.467	T.PDETYVPK.A	gi|418694|pir||ABBOS	82	69	3.64e-11	3.15e-07	0	0
3.72e-11	8640	HCD	2	687.292	1373.57	E.YEATLEECCAK.D	gi|418694|pir||ABBOS	83	60	3.72e-11	3.37e-07	0	0
3.72e-11	14454	HCD	4	753.12	3009.45	K.SHCIAEVEKDAIPENLPPLTADFAEDK.D	gi|418694|pir||ABBOS	148	40	3.72e-11	3.57e-07	0	0
3.73e-11	15780	HCD	3	856.081	2566.25	K.SHCIAEVEKDAIPENLPPLTADF.A	gi|418694|pir||ABBOS	130	43	3.73e-11	3.56e-07	0	0
3.95e-11	5322	HCD	3	345.495	1034.47	R.NECFLSHK.D	gi|418694|pir||ABBOS	76	72	3.95e-11	3.42e-07	0	0
4.32e-11	13056	HCD	5	850.01	4245.01	K.SHCIAEVEKDAIPENLPPLTADFAEDKDVCKNYQEAK.D	gi|418694|pir||ABBOS	186	25	4.32e-11	4.15e-07	0	0
4.56e-11	5998	HCD	3	345.496	1034.47	R.NECFLSHK.D	gi|418694|pir||ABBOS	69	66	4.56e-11	3.95e-07	0	0
4.6e-11	11783	HCD	3	381.576	1142.71	K.KQTALVELLK.H	gi|418694|pir||ABBOS	63	56	4.6e-11	4.12e-07	0	0
4.7e-11	8456	HCD	3	596.615	1787.83	N.ECFLSHKDDSPDLPK.L	gi|418694|pir||ABBOS	107	59	4.7e-11	4.39e-07	0	0
4.77e-11	10098	HCD	3	750.315	2247.94	K.ECCHGDLLECADDRADLAK.Y	gi|418694|pir||ABBOS	120	60	4.77e-11	4.53e-07	0	0
5.18e-11	8521	HCD	3	787.644	2360.91	K.EYEATLEECCAKDDPHACY.S	gi|418694|pir||ABBOS	121	46	5.18e-11	4.92e-07	0	0
5.48e-11	16606	HCD	3	1069.14	3206.42	Y.FYAPELLYYANKYNGVFQDCCQAEDK.G	gi|418694|pir||ABBOS	207	49	5.48e-11	5.25e-07	0	0
5.6e-11	5524	HCD	3	345.495	1034.47	R.NECFLSHK.D	gi|418694|pir||ABBOS	72	69	5.6e-11	4.85e-07	0	0
6.04e-11	6052	HCD	2	525.797	1050.58	P.KAEFVEVTK.L	gi|418694|pir||ABBOS	111	98	6.04e-11	5.33e-07	0	0
6.1e-11	15379	HCD	4	722.84	2888.3	R.CCTKPESERM*PCTEDYLSLILNR.L	gi|418694|pir||ABBOS	141	51	6.1e-11	5.83e-07	0	0
6.8e-11	6819	HCD	2	518.232	1034.47	R.NECFLSHK.D	gi|418694|pir||ABBOS	98	85	6.8e-11	5.89e-07	0	0
7.01e-11	6905	HCD	2	454.22	907.434	A.CFAVEGPK.L	gi|418694|pir||ABBOS	112	99	7.01e-11	6.07e-07	0	0
7.01e-11	7780	HCD	2	454.22	907.434	A.CFAVEGPK.L	gi|418694|pir||ABBOS	111	98	7.01e-11	6.07e-07	0	0
7.02e-11	13092	HCD	4	1062.02	4245.01	K.SHCIAEVEKDAIPENLPPLTADFAEDKDVCKNYQEAK.D	gi|418694|pir||ABBOS	140	15	7.02e-11	6.75e-07	0	0
7.04e-11	4570	HCD	3	358.176	1072.51	K.SHCIAEVEK.D	gi|418694|pir||ABBOS	58	52	7.04e-11	6.21e-07	0	0
7.22e-11	11179	HCD	2	541.762	1082.52	H.TLFGDELCK.V	gi|418694|pir||ABBOS	96	83	7.22e-11	6.38e-07	0	0
7.28e-11	14230	HCD	2	507.815	1014.62	K.QTALVELLK.H	gi|418694|pir||ABBOS	81	75	7.28e-11	6.42e-07	0	0
7.56e-11	5210	HCD	2	837.386	1673.77	K.QEPERNECFLSHK.D	gi|418694|pir||ABBOS	137	78	7.56e-11	6.98e-07	0	0
7.78e-11	12559	HCD	2	1018.51	2036.02	E.KLFTFHADICTLPDTEK.Q	gi|418694|pir||ABBOS	139	57	7.78e-11	7.33e-07	0	0
7.82e-11	16419	HCD	3	499.587	1496.74	P.CTEDYLSLILNR.L	gi|418694|pir||ABBOS	101	69	7.82e-11	7.16e-07	0	0
8.55e-11	10892	HCD	3	489.916	1467.74	C.FSALTPDETYVPK.A	gi|418694|pir||ABBOS	74	42	8.55e-11	7.89e-07	0	0
9.06e-11	3860	HCD	2	439.161	877.314	K.DDPHACY.S	gi|418694|pir||ABBOS	47	43	9.06e-11	7.64e-07	0	0
9.48e-11	3786	HCD	3	437.213	1309.62	L.IKQNCDQFEK.L	gi|418694|pir||ABBOS	75	60	9.48e-11	8.49e-07	0	0
9.5e-11	17237	HCD	2	746.381	1491.75	Y.FYAPELLYYANK.Y	gi|418694|pir||ABBOS	70	34	9.5e-11	8.7e-07	0	0
9.56e-11	17568	HCD	2	582.318	1163.63	K.LVNELTEFAK.T	gi|418694|pir||ABBOS	33	29	9.56e-11	8.56e-07	0	0
9.61e-11	11497	HCD	2	582.812	1163.63	K.LVNELTEFAK.T	gi|418694|pir||ABBOS	123	91	9.61e-11	8.61e-07	0	0
1.04e-10	4018	HCD	2	748.269	1494.52	R.ETYGDM*ADCCEK.Q	gi|418694|pir||ABBOS	71	33	1.04e-10	9.52e-07	0	0
1.05e-10	5846	HCD	3	345.495	1034.47	R.NECFLSHK.D	gi|418694|pir||ABBOS	66	60	1.05e-10	9.07e-07	0	0
1.09e-10	7950	HCD	3	442.206	1324.6	D.PHACYSTVFDK.L	gi|418694|pir||ABBOS	72	54	1.09e-10	9.86e-07	0	0
1.1e-10	6258	HCD	4	529.226	2113.88	K.VHKECCHGDLLECADDR.A	gi|418694|pir||ABBOS	155	70	1.1e-10	1.04e-06	0	0
1.12e-10	11648	HCD	4	865.423	3459.62	R.NECFLSHKDDSPDLPKLKPDPNTLCDEFK.A	gi|418694|pir||ABBOS	120	26	1.12e-10	1.07e-06	0	0
1.12e-10	8442	HCD	3	442.205	1324.6	D.PHACYSTVFDK.L	gi|418694|pir||ABBOS	64	46	1.12e-10	1.02e-06	0	0
1.12e-10	6247	HCD	2	518.231	1034.47	R.NECFLSHK.D	gi|418694|pir||ABBOS	88	75	1.12e-10	9.74e-07	0	0
1.14e-10	6685	HCD	2	482.226	963.445	I.CTLPDTEK.Q	gi|418694|pir||ABBOS	89	76	1.14e-10	9.83e-07	0	0
1.15e-10	6963	HCD	3	434.191	1300.56	C.HGDLLECADDR.A	gi|418694|pir||ABBOS	73	53	1.15e-10	1.04e-06	0	0
1.21e-10	4601	HCD	2	489.738	978.467	C.CTESLVNR.R	gi|418694|pir||ABBOS	105	92	1.21e-10	1.05e-06	0	0
1.23e-10	8341	HCD	2	461.749	922.488	K.AEFVEVTK.L	gi|418694|pir||ABBOS	84	79	1.23e-10	1.07e-06	0	0
1.24e-10	4752	HCD	2	489.738	978.467	C.CTESLVNR.R	gi|418694|pir||ABBOS	107	94	1.24e-10	1.07e-06	0	0
1.35e-10	6660	HCD	4	529.478	2113.88	K.VHKECCHGDLLECADDR.A	gi|418694|pir||ABBOS	173	83	1.35e-10	1.28e-06	0	0
1.37e-10	10624	HCD	4	360.709	1439.81	R.RHPEYAVSVLLR.L	gi|418694|pir||ABBOS	77	53	1.37e-10	1.26e-06	0	0
1.39e-10	11352	HCD	2	541.765	1082.52	H.TLFGDELCK.V	gi|418694|pir||ABBOS	93	78	1.39e-10	1.22e-06	0	0
1.43e-10	13895	HCD	2	954.963	1907.92	K.LFTFHADICTLPDTEK.Q	gi|418694|pir||ABBOS	179	86	1.43e-10	1.34e-06	0	0
1.47e-10	14302	HCD	4	753.122	3009.45	K.SHCIAEVEKDAIPENLPPLTADFAEDK.D	gi|418694|pir||ABBOS	153	46	1.47e-10	1.41e-06	0	0
1.5e-10	3761	HCD	2	493.244	985.477	S.HCIAEVEK.D	gi|418694|pir||ABBOS	87	74	1.5e-10	1.3e-06	0	0
1.56e-10	7626	HCD	4	572.023	2284.07	E.PERNECFLSHKDDSPDLPK.L	gi|418694|pir||ABBOS	142	63	1.56e-10	1.48e-06	0	0
1.57e-10	5612	HCD	2	837.389	1673.77	K.QEPERNECFLSHK.D	gi|418694|pir||ABBOS	133	79	1.57e-10	1.45e-06	0	0
1.58e-10	12107	HCD	3	599.282	1794.84	L.FTFHADICTLPDTEK.Q	gi|418694|pir||ABBOS	93	56	1.58e-10	1.47e-06	0	0
1.61e-10	6419	HCD	4	529.226	2113.88	K.VHKECCHGDLLECADDR.A	gi|418694|pir||ABBOS	147	69	1.61e-10	1.52e-06	0	0
1.7e-10	1532	HCD	3	389.503	1166.49	R.CCTKPESER.M	gi|418694|pir||ABBOS	137	115	1.7e-10	1.5e-06	0	0
1.72e-10	10003	HCD	2	450.761	900.515	T.PTLVEVSR.S	gi|418694|pir||ABBOS	116	103	1.72e-10	1.49e-06	0	0
1.75e-10	4958	HCD	3	511.272	1532.78	K.LKECCDKPLLEK.S	gi|418694|pir||ABBOS	90	60	1.75e-10	1.6e-06	0	0
1.75e-10	6608	HCD	3	467.222	1399.65	F.HADICTLPDTEK.Q	gi|418694|pir||ABBOS	71	48	1.75e-10	1.6e-06	0	0
1.76e-10	4547	HCD	3	358.503	1072.51	K.SHCIAEVEK.D	gi|418694|pir||ABBOS	51	46	1.76e-10	1.56e-06	0	0
1.91e-10	4967	HCD	3	300.166	898.481	R.LCVLHEK.T	gi|418694|pir||ABBOS	75	75	1.91e-10	1.61e-06	0	0
1.91e-10	4983	HCD	2	449.744	898.481	R.LCVLHEK.T	gi|418694|pir||ABBOS	91	91	1.91e-10	1.61e-06	0	0
1.91e-10	5150	HCD	3	300.165	898.481	R.LCVLHEK.T	gi|418694|pir||ABBOS	74	74	1.91e-10	1.61e-06	0	0
1.91e-10	5183	HCD	2	449.743	898.481	R.LCVLHEK.T	gi|418694|pir||ABBOS	85	85	1.91e-10	1.61e-06	0	0
1.91e-10	5392	HCD	3	300.165	898.481	R.LCVLHEK.T	gi|418694|pir||ABBOS	79	79	1.91e-10	1.61e-06	0	0
1.91e-10	5592	HCD	3	300.166	898.481	R.LCVLHEK.T	gi|418694|pir||ABBOS	75	75	1.91e-10	1.61e-06	0	0
1.91e-10	5759	HCD	3	300.165	898.481	R.LCVLHEK.T	gi|418694|pir||ABBOS	75	75	1.91e-10	1.61e-06	0	0
1.91e-10	6031	HCD	2	449.745	898.481	R.LCVLHEK.T	gi|418694|pir||ABBOS	79	79	1.91e-10	1.61e-06	0	0
1.91e-10	6115	HCD	3	300.166	898.481	R.LCVLHEK.T	gi|418694|pir||ABBOS	78	78	1.91e-10	1.61e-06	0	0
1.94e-10	1619	HCD	4	395.689	1579.73	K.VGTRCCTKPESER.M	gi|418694|pir||ABBOS	96	56	1.94e-10	1.79e-06	0	0
2e-10	13680	HCD	2	740.893	1479.8	K.LGEYGFQNALIVR.Y	gi|418694|pir||ABBOS	186	114	2e-10	1.84e-06	0	0
2.15e-10	10219	HCD	2	678.813	1355.61	N.TLCDEFKADEK.K	gi|418694|pir||ABBOS	89	56	2.15e-10	1.95e-06	0	0
2.31e-10	13182	HCD	2	1229.6	2458.18	K.DAIPENLPPLTADFAEDKDVCK.N	gi|418694|pir||ABBOS	114	9	2.31e-10	2.21e-06	0	0
2.44e-10	11027	HCD	2	509.296	1017.58	Y.GFQNALIVR.Y	gi|418694|pir||ABBOS	84	67	2.44e-10	2.15e-06	0	0
2.48e-10	12322	HCD	3	644.982	1932.94	E.NLPPLTADFAEDKDVCK.N	gi|418694|pir||ABBOS	67	39	2.48e-10	2.33e-06	0	0
2.55e-10	8067	HCD	2	501.284	1001.56	S.TPTLVEVSR.S	gi|418694|pir||ABBOS	90	76	2.55e-10	2.25e-06	0	0
2.56e-10	5593	HCD	2	449.746	898.481	R.LCVLHEK.T	gi|418694|pir||ABBOS	81	80	2.56e-10	2.16e-06	0	0
2.98e-10	9232	HCD	2	464.25	927.493	K.YLYEIAR.R	gi|418694|pir||ABBOS	98	98	2.98e-10	2.51e-06	0	0
2.98e-10	9397	HCD	2	464.25	927.493	K.YLYEIAR.R	gi|418694|pir||ABBOS	98	98	2.98e-10	2.51e-06	0	0
2.98e-10	9573	HCD	2	464.251	927.493	K.YLYEIAR.R	gi|418694|pir||ABBOS	100	100	2.98e-10	2.51e-06	0	0
2.98e-10	9727	HCD	2	464.251	927.493	K.YLYEIAR.R	gi|418694|pir||ABBOS	100	100	2.98e-10	2.51e-06	0	0
3.03e-10	12942	HCD	3	807.068	2419.18	K.SHCIAEVEKDAIPENLPPLTAD.F	gi|418694|pir||ABBOS	139	50	3.03e-10	2.9e-06	0	0
3.25e-10	10784	HCD	4	360.708	1439.81	R.RHPEYAVSVLLR.L	gi|418694|pir||ABBOS	86	56	3.25e-10	2.97e-06	0	0
3.31e-10	16164	HCD	3	509.936	1527.79	L.KTVMENFVAFVDK.C	gi|418694|pir||ABBOS	91	48	3.31e-10	3.06e-06	0	0
3.49e-10	11651	HCD	2	582.812	1163.63	K.LVNELTEFAK.T	gi|418694|pir||ABBOS	130	89	3.49e-10	3.12e-06	0	0
3.53e-10	4353	HCD	2	739.259	1478.52	R.ETYGDMADCCEK.Q	gi|418694|pir||ABBOS	82	40	3.53e-10	3.23e-06	0	0
3.58e-10	2787	HCD	3	488.867	1463.59	K.TCVADESHAGCEK.S	gi|418694|pir||ABBOS	80	50	3.58e-10	3.3e-06	0	0
3.71e-10	13325	HCD	2	562.266	1123.52	K.LFTFHADIC.T	gi|418694|pir||ABBOS	73	57	3.71e-10	3.28e-06	0	0
3.87e-10	7323	HCD	2	700.331	1400.66	Y.LQQCPFDEHVK.L	gi|418694|pir||ABBOS	76	41	3.87e-10	3.51e-06	0	0
3.99e-10	9783	HCD	2	450.761	900.515	T.PTLVEVSR.S	gi|418694|pir||ABBOS	109	96	3.99e-10	3.45e-06	0	0
4.03e-10	11978	HCD	2	460.78	920.556	E.YAVSVLLR.L	gi|418694|pir||ABBOS	115	102	4.03e-10	3.49e-06	0	0
4.08e-10	8677	HCD	2	777.337	1554.65	K.DDPHACYSTVFDK.L	gi|418694|pir||ABBOS	128	63	4.08e-10	3.76e-06	0	0
4.23e-10	6019	HCD	4	668.809	2672.18	V.TDLTKVHKECCHGDLLECADDR.A	gi|418694|pir||ABBOS	158	56	4.23e-10	4.04e-06	0	0
4.35e-10	6277	HCD	2	837.88	1673.77	K.QEPERNECFLSHK.D	gi|418694|pir||ABBOS	140	71	4.35e-10	4.01e-06	0	0
4.35e-10	3642	HCD	3	413.54	1238.6	L.SHKDDSPDLPK.L	gi|418694|pir||ABBOS	89	57	4.35e-10	3.94e-06	0	0
4.36e-10	12580	HCD	2	610.293	1219.58	L.HTLFGDELCK.V	gi|418694|pir||ABBOS	71	47	4.36e-10	3.91e-06	0	0
5.24e-10	7774	HCD	4	571.772	2284.07	E.PERNECFLSHKDDSPDLPK.L	gi|418694|pir||ABBOS	130	54	5.24e-10	4.97e-06	0	0
5.34e-10	17584	HCD	2	862.92	1724.83	R.MPCTEDYLSLILNR.L	gi|418694|pir||ABBOS	63	10	5.34e-10	4.97e-06	0	0
5.35e-10	4153	HCD	3	358.176	1072.51	K.SHCIAEVEK.D	gi|418694|pir||ABBOS	63	50	5.35e-10	4.73e-06	0	0
5.42e-10	3795	HCD	3	413.539	1238.6	L.SHKDDSPDLPK.L	gi|418694|pir||ABBOS	86	55	5.42e-10	4.91e-06	0	0
5.43e-10	6180	HCD	2	395.239	789.472	K.LVTDLTK.V	gi|418694|pir||ABBOS	87	87	5.43e-10	4.58e-06	0	0
5.43e-10	6335	HCD	2	395.239	789.472	K.LVTDLTK.V	gi|418694|pir||ABBOS	91	91	5.43e-10	4.58e-06	0	0
5.43e-10	6491	HCD	2	395.239	789.472	K.LVTDLTK.V	gi|418694|pir||ABBOS	81	81	5.43e-10	4.58e-06	0	0
5.43e-10	6643	HCD	2	395.239	789.472	K.LVTDLTK.V	gi|418694|pir||ABBOS	87	87	5.43e-10	4.58e-06	0	0
5.43e-10	6820	HCD	2	395.24	789.472	K.LVTDLTK.V	gi|418694|pir||ABBOS	70	70	5.43e-10	4.58e-06	0	0
5.43e-10	6984	HCD	2	395.239	789.472	K.LVTDLTK.V	gi|418694|pir||ABBOS	75	75	5.43e-10	4.58e-06	0	0
5.43e-10	7150	HCD	2	395.74	789.472	K.LVTDLTK.V	gi|418694|pir||ABBOS	89	89	5.43e-10	4.58e-06	0	0
5.43e-10	7208	HCD	2	395.24	789.472	K.LVTDLTK.V	gi|418694|pir||ABBOS	87	87	5.43e-10	4.58e-06	0	0
5.43e-10	7396	HCD	2	395.24	789.472	K.LVTDLTK.V	gi|418694|pir||ABBOS	94	94	5.43e-10	4.58e-06	0	0
5.43e-10	7866	HCD	2	395.24	789.472	K.LVTDLTK.V	gi|418694|pir||ABBOS	93	93	5.43e-10	4.58e-06	0	0
5.47e-10	5640	HCD	2	646.307	1291.6	K.ECCDKPLLEK.S	gi|418694|pir||ABBOS	37	25	5.47e-10	4.9e-06	0	0
5.48e-10	4210	HCD	2	424.256	847.504	R.LSQKFPK.A	gi|418694|pir||ABBOS	78	78	5.48e-10	4.61e-06	0	0
5.48e-10	4846	HCD	2	424.257	847.504	R.LSQKFPK.A	gi|418694|pir||ABBOS	74	74	5.48e-10	4.61e-06	0	0
5.48e-10	5582	HCD	2	424.255	847.504	R.LSQKFPK.A	gi|418694|pir||ABBOS	82	82	5.48e-10	4.61e-06	0	0
5.5e-10	11137	HCD	2	469.271	937.535	Y.STVFDKLK.H	gi|418694|pir||ABBOS	96	83	5.5e-10	4.76e-06	0	0
5.5e-10	6682	HCD	3	558.593	1673.77	K.QEPERNECFLSHK.D	gi|418694|pir||ABBOS	95	54	5.5e-10	5.08e-06	0	0
5.61e-10	8937	HCD	2	469.272	937.535	Y.STVFDKLK.H	gi|418694|pir||ABBOS	99	86	5.61e-10	4.86e-06	0	0
6.05e-10	4612	HCD	2	501.769	1002.53	C.CDKPLLEK.S	gi|418694|pir||ABBOS	85	72	6.05e-10	5.24e-06	0	0
6.09e-10	13697	HCD	2	1236.53	2473.09	K.YNGVFQDCCQAEDKGACLLPK.I	gi|418694|pir||ABBOS	82	5	6.09e-10	5.81e-06	0	0
6.15e-10	4512	HCD	2	424.256	847.504	R.LSQKFPK.A	gi|418694|pir||ABBOS	99	90	6.15e-10	5.18e-06	0	0
6.15e-10	11746	HCD	5	656.692	3279.43	K.EYEATLEECCAKDDPHACYSTVFDKLK.H	gi|418694|pir||ABBOS	138	23	6.15e-10	5.9e-06	0	0
6.5e-10	5953	HCD	4	529.226	2113.88	K.VHKECCHGDLLECADDR.A	gi|418694|pir||ABBOS	117	49	6.5e-10	6.13e-06	0	0
6.55e-10	17746	HCD	2	700.351	1399.69	K.TVMENFVAFVDK.C	gi|418694|pir||ABBOS	68	29	6.55e-10	5.99e-06	0	0
6.7e-10	6213	HCD	2	345.19	689.373	K.AWSVAR.L	gi|418694|pir||ABBOS	64	64	6.7e-10	5.43e-06	0	0
6.7e-10	6560	HCD	2	345.191	689.373	K.AWSVAR.L	gi|418694|pir||ABBOS	68	68	6.7e-10	5.43e-06	0	0
6.9e-10	4132	HCD	2	436.22	871.431	C.PFDEHVK.L	gi|418694|pir||ABBOS	64	51	6.9e-10	5.82e-06	0	0
7.14e-10	17549	HCD	2	740.902	1479.8	K.LGEYGFQNALIVR.Y	gi|418694|pir||ABBOS	75	37	7.14e-10	6.59e-06	0	0
7.62e-10	15667	HCD	2	870.919	1740.83	R.M*PCTEDYLSLILNR.L	gi|418694|pir||ABBOS	126	47	7.62e-10	7.08e-06	0	0
7.64e-10	13746	HCD	3	858.08	2572.22	K.DAIPENLPPLTADFAEDKDVCKN.Y	gi|418694|pir||ABBOS	128	29	7.64e-10	7.31e-06	0	0
7.91e-10	6064	HCD	2	459.287	917.567	T.KLVTDLTK.V	gi|418694|pir||ABBOS	108	95	7.91e-10	6.85e-06	0	0
7.93e-10	11113	HCD	2	474.736	948.467	T.PDETYVPK.A	gi|418694|pir||ABBOS	82	69	7.93e-10	6.87e-06	0	0
8.06e-10	12936	HCD	4	910.953	3639.77	E.KSHCIAEVEKDAIPENLPPLTADFAEDKDVCK.N	gi|418694|pir||ABBOS	177	25	8.06e-10	7.73e-06	0	0
8.5e-10	15798	HCD	3	630.314	1888.93	R.HPYFYAPELLYYANK.Y	gi|418694|pir||ABBOS	80	31	8.5e-10	7.94e-06	0	0
9.7e-10	4945	HCD	2	410.737	820.468	K.FGERALK.A	gi|418694|pir||ABBOS	71	71	9.7e-10	8.17e-06	0	0
9.93e-10	4115	HCD	2	488.767	975.54	R.LRCASIQK.F	gi|418694|pir||ABBOS	71	60	9.93e-10	8.6e-06	0	0
1.06e-09	5038	HCD	2	581.78	1162.56	E.CCDKPLLEK.S	gi|418694|pir||ABBOS	56	37	1.06e-09	9.34e-06	0	0
1.06e-09	4358	HCD	2	424.256	847.504	R.LSQKFPK.A	gi|418694|pir||ABBOS	94	85	1.06e-09	8.94e-06	0	0
1.07e-09	16078	HCD	3	575.287	1723.84	K.DAFLGSFLYEYSRR.H	gi|418694|pir||ABBOS	104	58	1.07e-09	9.95e-06	0	0
1.09e-09	9628	HCD	2	413.23	825.45	N.FVAFVDK.C	gi|418694|pir||ABBOS	91	78	1.09e-09	9.22e-06	0	0
1.1e-09	6286	HCD	3	734.983	2202.94	K.QEPERNECFLSHKDDSPD.L	gi|418694|pir||ABBOS	107	40	1.1e-09	1.04e-05	0	0
1.19e-09	2175	HCD	2	342.19	683.372	K.LKPDPN.T	gi|418694|pir||ABBOS	50	50	1.19e-09	9.61e-06	0	0
1.19e-09	6392	HCD	3	558.922	1673.77	K.QEPERNECFLSHK.D	gi|418694|pir||ABBOS	130	64	1.19e-09	1.1e-05	0	0
1.2e-09	9717	HCD	3	547.318	1639.94	R.KVPQVSTPTLVEVSR.S	gi|418694|pir||ABBOS	146	51	1.2e-09	1.12e-05	0	0
1.23e-09	4212	HCD	2	676.345	1351.69	F.LSHKDDSPDLPK.L	gi|418694|pir||ABBOS	106	62	1.23e-09	1.12e-05	0	0
1.27e-09	11830	HCD	2	476.239	951.478	V.NELTEFAK.T	gi|418694|pir||ABBOS	84	69	1.27e-09	1.1e-05	0	0
1.27e-09	11511	HCD	3	1013.08	3038.25	K.EYEATLEECCAKDDPHACYSTVFDK.L	gi|418694|pir||ABBOS	65	-5	1.27e-09	1.22e-05	0	0
1.28e-09	2459	HCD	3	302.829	906.471	K.IETMREK.V	gi|418694|pir||ABBOS	70	63	1.28e-09	1.08e-05	0	0
1.29e-09	9470	HCD	2	413.229	825.45	N.FVAFVDK.C	gi|418694|pir||ABBOS	82	69	1.29e-09	1.09e-05	0	0
1.3e-09	6432	HCD	2	837.879	1673.77	K.QEPERNECFLSHK.D	gi|418694|pir||ABBOS	121	55	1.3e-09	1.2e-05	0	0
1.41e-09	7348	HCD	2	430.213	859.42	C.YSTVFDK.L	gi|418694|pir||ABBOS	83	70	1.41e-09	1.19e-05	0	0
1.41e-09	7499	HCD	2	430.214	859.42	C.YSTVFDK.L	gi|418694|pir||ABBOS	80	67	1.41e-09	1.19e-05	0	0
1.42e-09	6220	HCD	3	674.291	2020.84	K.VASLRETYGDM*ADCCEK.Q	gi|418694|pir||ABBOS	153	59	1.42e-09	1.34e-05	0	0
1.44e-09	5966	HCD	4	668.556	2672.18	V.TDLTKVHKECCHGDLLECADDR.A	gi|418694|pir||ABBOS	170	49	1.44e-09	1.37e-05	0	0
1.48e-09	4222	HCD	2	641.285	1280.58	Y.ICDNQDTISSK.L	gi|418694|pir||ABBOS	110	56	1.48e-09	1.34e-05	0	0
1.52e-09	3785	HCD	3	358.176	1072.51	K.SHCIAEVEK.D	gi|418694|pir||ABBOS	73	45	1.52e-09	1.34e-05	0	0
1.53e-09	8427	HCD	2	456.71	912.413	N.TLCDEFK.A	gi|418694|pir||ABBOS	87	74	1.53e-09	1.29e-05	0	0
1.58e-09	2022	HCD	2	342.189	683.372	K.LKPDPN.T	gi|418694|pir||ABBOS	49	49	1.58e-09	1.28e-05	0	0
1.65e-09	6341	HCD	3	735.317	2202.94	K.QEPERNECFLSHKDDSPD.L	gi|418694|pir||ABBOS	119	40	1.65e-09	1.56e-05	0	0
1.65e-09	1609	HCD	2	376.683	752.357	K.NYQEAK.D	gi|418694|pir||ABBOS	61	61	1.65e-09	1.34e-05	0	0
1.65e-09	1714	HCD	2	376.18	752.357	K.NYQEAK.D	gi|418694|pir||ABBOS	63	63	1.65e-09	1.34e-05	0	0
1.66e-09	1530	HCD	3	326.515	977.527	T.HKSEIAHR.F	gi|418694|pir||ABBOS	87	65	1.66e-09	1.43e-05	0	0
1.82e-09	4995	HCD	2	460.718	920.429	N.ECFLSHK.D	gi|418694|pir||ABBOS	80	67	1.82e-09	1.53e-05	0	0
2e-09	8039	HCD	2	456.71	912.413	N.TLCDEFK.A	gi|418694|pir||ABBOS	87	74	2e-09	1.69e-05	0	0
2.05e-09	8950	HCD	3	313.183	937.535	Y.STVFDKLK.H	gi|418694|pir||ABBOS	80	67	2.05e-09	1.77e-05	0	0
2.19e-09	17334	HCD	3	575.616	1724.83	R.MPCTEDYLSLILNR.L	gi|418694|pir||ABBOS	87	48	2.19e-09	2.04e-05	0	0
2.25e-09	10186	HCD	2	456.71	912.413	N.TLCDEFK.A	gi|418694|pir||ABBOS	82	69	2.25e-09	1.89e-05	0	0
2.3e-09	6894	HCD	2	456.711	912.413	N.TLCDEFK.A	gi|418694|pir||ABBOS	89	76	2.3e-09	1.94e-05	0	0
2.36e-09	9706	HCD	3	436.242	1305.72	K.HLVDEPQNLIK.Q	gi|418694|pir||ABBOS	67	41	2.36e-09	2.14e-05	0	0
2.4e-09	1907	HCD	2	446.724	892.437	D.NQDTISSK.L	gi|418694|pir||ABBOS	88	75	2.4e-09	2.08e-05	0	0
2.55e-09	4136	HCD	3	451.234	1351.69	F.LSHKDDSPDLPK.L	gi|418694|pir||ABBOS	83	37	2.55e-09	2.34e-05	0	0
2.66e-09	11871	HCD	3	627.972	1880.92	R.RPCFSALTPDETYVPK.A	gi|418694|pir||ABBOS	93	43	2.66e-09	2.5e-05	0	0
2.66e-09	5969	HCD	3	300.165	898.481	R.LCVLHEK.T	gi|418694|pir||ABBOS	57	47	2.66e-09	2.24e-05	0	0
2.93e-09	11310	HCD	2	940.965	1880.92	R.RPCFSALTPDETYVPK.A	gi|418694|pir||ABBOS	176	59	2.93e-09	2.75e-05	0	0
3.02e-09	6584	HCD	3	521.884	1563.64	R.NECFLSHKDDSPD.L	gi|418694|pir||ABBOS	77	32	3.02e-09	2.79e-05	0	0
3.03e-09	2480	HCD	2	409.717	818.425	K.ATEEQLK.T	gi|418694|pir||ABBOS	94	84	3.03e-09	2.55e-05	0	0
3.06e-09	6125	HCD	2	374.202	747.404	C.FAVEGPK.L	gi|418694|pir||ABBOS	90	77	3.06e-09	2.58e-05	0	0
3.07e-09	6668	HCD	4	529.227	2113.88	K.VHKECCHGDLLECADDR.A	gi|418694|pir||ABBOS	147	55	3.07e-09	2.89e-05	0	0
3.18e-09	8257	HCD	2	456.711	912.413	N.TLCDEFK.A	gi|418694|pir||ABBOS	81	68	3.18e-09	2.68e-05	0	0
3.22e-09	15511	HCD	3	879.776	2637.29	K.SHCIAEVEKDAIPENLPPLTADFA.E	gi|418694|pir||ABBOS	120	23	3.22e-09	3.08e-05	0	0
3.36e-09	1617	HCD	2	330.682	660.356	K.TPVSEK.V	gi|418694|pir||ABBOS	70	70	3.36e-09	2.72e-05	0	0
3.48e-09	10958	HCD	2	940.963	1880.92	R.RPCFSALTPDETYVPK.A	gi|418694|pir||ABBOS	187	67	3.48e-09	3.27e-05	0	0
3.55e-09	14247	HCD	3	1003.49	3009.45	K.SHCIAEVEKDAIPENLPPLTADFAEDK.D	gi|418694|pir||ABBOS	159	27	3.55e-09	3.4e-05	0	0
3.63e-09	4611	HCD	3	334.848	1002.53	C.CDKPLLEK.S	gi|418694|pir||ABBOS	75	59	3.63e-09	3.14e-05	0	0
3.67e-09	13390	HCD	3	1064.84	3191.52	K.DAIPENLPPLTADFAEDKDVCKNYQEAK.D	gi|418694|pir||ABBOS	130	3	3.67e-09	3.52e-05	0	0
3.81e-09	4292	HCD	2	409.723	818.437	C.TESLVNR.R	gi|418694|pir||ABBOS	99	86	3.81e-09	3.21e-05	0	0
3.85e-09	1537	HCD	2	503.736	1006.46	C.CTKPESER.M	gi|418694|pir||ABBOS	67	48	3.85e-09	3.34e-05	0	0
3.9e-09	1542	HCD	2	356.691	712.374	K.SEIAHR.F	gi|418694|pir||ABBOS	79	79	3.9e-09	3.16e-05	0	0
3.9e-09	1694	HCD	2	356.691	712.374	K.SEIAHR.F	gi|418694|pir||ABBOS	85	85	3.9e-09	3.16e-05	0	0
3.97e-09	15939	HCD	3	630.647	1888.93	R.HPYFYAPELLYYANK.Y	gi|418694|pir||ABBOS	94	34	3.97e-09	3.71e-05	0	0
4.03e-09	11722	HCD	3	1001.14	3000.4	K.CCTESLVNRRPCFSALTPDETYVPK.A	gi|418694|pir||ABBOS	250	60	4.03e-09	3.86e-05	0	0
4.08e-09	5398	HCD	3	481.885	1443.64	K.YICDNQDTISSK.L	gi|418694|pir||ABBOS	111	56	4.08e-09	3.73e-05	0	0
4.37e-09	7009	HCD	2	427.216	853.423	R.CASIQKF.G	gi|418694|pir||ABBOS	78	64	4.37e-09	3.68e-05	0	0
4.41e-09	17472	HCD	3	575.616	1724.83	R.MPCTEDYLSLILNR.L	gi|418694|pir||ABBOS	52	18	4.41e-09	4.1e-05	0	0
4.45e-09	17606	HCD	2	740.403	1479.8	K.LGEYGFQNALIVR.Y	gi|418694|pir||ABBOS	49	7	4.45e-09	4.11e-05	0	0
4.49e-09	17812	HCD	2	582.318	1163.63	K.LVNELTEFAK.T	gi|418694|pir||ABBOS	47	26	4.49e-09	4.02e-05	0	0
4.97e-09	8166	HCD	3	500.255	1498.75	C.FLSHKDDSPDLPK.L	gi|418694|pir||ABBOS	106	42	4.97e-09	4.59e-05	0	0
5.49e-09	6452	HCD	2	434.696	868.386	L.FGDELCK.V	gi|418694|pir||ABBOS	87	74	5.49e-09	4.62e-05	0	0
5.89e-09	12326	HCD	2	434.696	868.386	L.FGDELCK.V	gi|418694|pir||ABBOS	90	77	5.89e-09	4.96e-05	0	0
6.21e-09	9662	HCD	2	668.79	1335.59	K.PDPNTLCDEFK.A	gi|418694|pir||ABBOS	68	33	6.21e-09	5.63e-05	0	0
6.4e-09	12171	HCD	2	434.698	868.386	L.FGDELCK.V	gi|418694|pir||ABBOS	96	83	6.4e-09	5.39e-05	0	0
6.47e-09	4766	HCD	2	386.198	771.388	D.DSPDLPK.L	gi|418694|pir||ABBOS	64	49	6.47e-09	5.45e-05	0	0
6.55e-09	14777	HCD	2	1036	2070.99	K.DAIPENLPPLTADFAEDKD.V	gi|418694|pir||ABBOS	101	13	6.55e-09	6.22e-05	0	0
6.9e-09	12481	HCD	2	434.697	868.386	L.FGDELCK.V	gi|418694|pir||ABBOS	92	79	6.9e-09	5.81e-05	0	0
6.98e-09	8233	HCD	2	866.844	1733.69	K.YNGVFQDCCQAEDK.G	gi|418694|pir||ABBOS	173	72	6.98e-09	6.49e-05	0	0
7.25e-09	6447	HCD	2	435.197	868.386	L.FGDELCK.V	gi|418694|pir||ABBOS	92	79	7.25e-09	6.1e-05	0	0
7.49e-09	7436	HCD	3	442.204	1324.6	D.PHACYSTVFDK.L	gi|418694|pir||ABBOS	59	34	7.49e-09	6.79e-05	0	0
7.8e-09	9676	HCD	2	1124.47	2247.94	K.ECCHGDLLECADDRADLAK.Y	gi|418694|pir||ABBOS	32	-23	7.8e-09	7.4e-05	0	0
7.81e-09	11269	HCD	2	425.709	850.409	K.LFTFHAD.I	gi|418694|pir||ABBOS	49	36	7.81e-09	6.58e-05	0	0
8.21e-09	4765	HCD	2	501.769	1002.53	C.CDKPLLEK.S	gi|418694|pir||ABBOS	62	47	8.21e-09	7.11e-05	0	0
8.36e-09	3331	HCD	2	402.211	803.414	C.TLPDTEK.Q	gi|418694|pir||ABBOS	71	57	8.36e-09	7.04e-05	0	0
8.48e-09	2232	HCD	2	353.681	706.355	R.CASIQK.F	gi|418694|pir||ABBOS	78	75	8.48e-09	6.86e-05	0	0
8.85e-09	16142	HCD	3	575.62	1723.84	K.DAFLGSFLYEYSRR.H	gi|418694|pir||ABBOS	108	49	8.85e-09	8.22e-05	0	0
9e-09	14241	HCD	2	1229.59	2458.18	K.DAIPENLPPLTADFAEDKDVCK.N	gi|418694|pir||ABBOS	86	-23	9e-09	8.6e-05	0	0
9.4e-09	12789	HCD	2	434.698	868.386	L.FGDELCK.V	gi|418694|pir||ABBOS	68	55	9.4e-09	7.92e-05	0	0
9.59e-09	14675	HCD	4	753.367	3009.45	K.SHCIAEVEKDAIPENLPPLTADFAEDK.D	gi|418694|pir||ABBOS	138	28	9.59e-09	9.2e-05	0	0
9.62e-09	7455	HCD	2	379.715	758.422	K.GACLLPK.I	gi|418694|pir||ABBOS	67	67	9.62e-09	8.11e-05	0	0
9.86e-09	12635	HCD	2	434.697	868.386	L.FGDELCK.V	gi|418694|pir||ABBOS	72	59	9.86e-09	8.3e-05	0	0
4.72e-32	13841	HCD	4	878.672	3511.67	K.SHCIAEVEKDAIPENLPPLTADFAEDKDVCK.N	gi|418694|pir||ABBOS	205	185	4.72e-32	4.53e-28	0	0
1.45e-31	16983	HCD	3	1103.5	3308.47	K.TVMENFVAFVDKCCAADDKEACFAVEGPK.L	gi|418694|pir||ABBOS	288	264	1.45e-31	1.39e-27	0	0
1.15e-29	14061	HCD	4	878.674	3511.67	K.SHCIAEVEKDAIPENLPPLTADFAEDKDVCK.N	gi|418694|pir||ABBOS	188	159	1.15e-29	1.11e-25	0	0
2.82e-29	14361	HCD	5	703.339	3511.67	K.SHCIAEVEKDAIPENLPPLTADFAEDKDVCK.N	gi|418694|pir||ABBOS	166	142	2.82e-29	2.7e-25	0	0
2.86e-29	14804	HCD	4	832.126	3324.47	K.TVM*ENFVAFVDKCCAADDKEACFAVEGPK.L	gi|418694|pir||ABBOS	204	182	2.86e-29	2.74e-25	0	0
4.64e-29	13885	HCD	5	703.139	3511.67	K.SHCIAEVEKDAIPENLPPLTADFAEDKDVCK.N	gi|418694|pir||ABBOS	176	148	4.64e-29	4.45e-25	0	0
7.53e-29	14711	HCD	4	878.924	3511.67	K.SHCIAEVEKDAIPENLPPLTADFAEDKDVCK.N	gi|418694|pir||ABBOS	202	165	7.53e-29	7.23e-25	0	0
9.26e-29	14105	HCD	5	703.14	3511.67	K.SHCIAEVEKDAIPENLPPLTADFAEDKDVCK.N	gi|418694|pir||ABBOS	160	138	9.26e-29	8.88e-25	0	0
1.17e-28	14794	HCD	4	831.875	3324.47	K.TVM*ENFVAFVDKCCAADDKEACFAVEGPK.L	gi|418694|pir||ABBOS	238	202	1.17e-28	1.12e-24	0	0
4.56e-28	14270	HCD	4	878.674	3511.67	K.SHCIAEVEKDAIPENLPPLTADFAEDKDVCK.N	gi|418694|pir||ABBOS	188	149	4.56e-28	4.37e-24	0	0
7.17e-28	13468	HCD	4	878.673	3511.67	K.SHCIAEVEKDAIPENLPPLTADFAEDKDVCK.N	gi|418694|pir||ABBOS	187	156	7.17e-28	6.88e-24	0	0
2.21e-27	13792	HCD	4	878.921	3511.67	K.SHCIAEVEKDAIPENLPPLTADFAEDKDVCK.N	gi|418694|pir||ABBOS	197	157	2.21e-27	2.12e-23	0	0
7.12e-27	14902	HCD	4	878.676	3511.67	K.SHCIAEVEKDAIPENLPPLTADFAEDKDVCK.N	gi|418694|pir||ABBOS	189	151	7.12e-27	6.83e-23	0	0
8.82e-27	8128	HCD	3	871.725	2612.16	K.VHKECCHGDLLECADDRADLAK.Y	gi|418694|pir||ABBOS	231	224	8.82e-27	8.43e-23	0	0
1.13e-26	12333	HCD	4	820.862	3279.43	K.EYEATLEECCAKDDPHACYSTVFDKLK.H	gi|418694|pir||ABBOS	217	183	1.13e-26	1.09e-22	0	0
1.17e-26	10941	HCD	3	1013.42	3038.25	K.EYEATLEECCAKDDPHACYSTVFDK.L	gi|418694|pir||ABBOS	204	178	1.17e-26	1.12e-22	0	0
2.38e-26	7840	HCD	3	871.726	2612.16	K.VHKECCHGDLLECADDRADLAK.Y	gi|418694|pir||ABBOS	225	211	2.38e-26	2.28e-22	0	0
4.46e-26	13621	HCD	4	878.674	3511.67	K.SHCIAEVEKDAIPENLPPLTADFAEDKDVCK.N	gi|418694|pir||ABBOS	190	156	4.46e-26	4.28e-22	0	0
4.5e-26	8042	HCD	4	653.795	2612.16	K.VHKECCHGDLLECADDRADLAK.Y	gi|418694|pir||ABBOS	198	182	4.5e-26	4.3e-22	0	0
6.43e-26	13632	HCD	5	703.142	3511.67	K.SHCIAEVEKDAIPENLPPLTADFAEDKDVCK.N	gi|418694|pir||ABBOS	160	134	6.43e-26	6.17e-22	0	0
7.47e-26	8033	HCD	3	871.388	2612.16	K.VHKECCHGDLLECADDRADLAK.Y	gi|418694|pir||ABBOS	240	226	7.47e-26	7.14e-22	0	0
9.02e-26	16969	HCD	3	740.665	2219.98	K.TVMENFVAFVDKCCAADDK.E	gi|418694|pir||ABBOS	185	181	9.02e-26	8.56e-22	0	0
1e-25	14362	HCD	3	1043.52	3127.55	C.IAEVEKDAIPENLPPLTADFAEDKDVCK.N	gi|418694|pir||ABBOS	210	184	1e-25	9.62e-22	0	0
2.53e-25	14314	HCD	5	703.142	3511.67	K.SHCIAEVEKDAIPENLPPLTADFAEDKDVCK.N	gi|418694|pir||ABBOS	160	132	2.53e-25	2.43e-21	0	0
2.61e-25	10613	HCD	3	786.051	2355.14	K.HLVDEPQNLIKQNCDQFEK.L	gi|418694|pir||ABBOS	209	208	2.61e-25	2.48e-21	0	0
4.35e-25	16769	HCD	3	740.665	2219.98	K.TVMENFVAFVDKCCAADDK.E	gi|418694|pir||ABBOS	170	167	4.35e-25	4.13e-21	0	0
6.58e-25	14168	HCD	3	1043.52	3127.55	C.IAEVEKDAIPENLPPLTADFAEDKDVCK.N	gi|418694|pir||ABBOS	216	185	6.58e-25	6.31e-21	0	0
1.2e-24	17468	HCD	3	831.428	2492.26	K.GLVLIAFSQYLQQCPFDEHVK.L	gi|418694|pir||ABBOS	166	159	1.2e-24	1.15e-20	0	0
1.6e-24	16781	HCD	4	827.875	3308.47	K.TVMENFVAFVDKCCAADDKEACFAVEGPK.L	gi|418694|pir||ABBOS	177	137	1.6e-24	1.54e-20	0	0
1.67e-24	13260	HCD	4	652.809	2608.2	K.LVNELTEFAKTCVADESHAGCEK.S	gi|418694|pir||ABBOS	167	155	1.67e-24	1.59e-20	0	0
2.03e-24	13261	HCD	3	870.075	2608.2	K.LVNELTEFAKTCVADESHAGCEK.S	gi|418694|pir||ABBOS	220	196	2.03e-24	1.94e-20	0	0
2.73e-24	14257	HCD	2	1230.1	2458.18	K.DAIPENLPPLTADFAEDKDVCK.N	gi|418694|pir||ABBOS	208	178	2.73e-24	2.61e-20	0	0
3.22e-24	13674	HCD	3	870.407	2608.2	K.LVNELTEFAKTCVADESHAGCEK.S	gi|418694|pir||ABBOS	231	205	3.22e-24	3.08e-20	0	0
3.95e-24	14973	HCD	3	820.067	2458.18	K.DAIPENLPPLTADFAEDKDVCK.N	gi|418694|pir||ABBOS	163	150	3.95e-24	3.78e-20	0	0
5.83e-24	9320	HCD	3	749.983	2247.94	K.ECCHGDLLECADDRADLAK.Y	gi|418694|pir||ABBOS	174	163	5.83e-24	5.53e-20	0	0
8e-24	14929	HCD	3	1003.82	3009.45	K.SHCIAEVEKDAIPENLPPLTADFAEDK.D	gi|418694|pir||ABBOS	203	163	8e-24	7.66e-20	0	0
8.84e-24	9834	HCD	3	716.693	2148.06	K.LKPDPNTLCDEFKADEKK.F	gi|418694|pir||ABBOS	196	192	8.84e-24	8.36e-20	0	0
9.04e-24	6212	HCD	3	706.948	2117.82	R.ETYGDMADCCEKQEPER.N	gi|418694|pir||ABBOS	188	186	9.04e-24	8.52e-20	0	0
1.31e-23	10010	HCD	3	716.695	2148.06	K.LKPDPNTLCDEFKADEKK.F	gi|418694|pir||ABBOS	185	180	1.31e-23	1.24e-19	0	0
1.33e-23	13579	HCD	5	849.809	4245.01	K.SHCIAEVEKDAIPENLPPLTADFAEDKDVCKNYQEAK.D	gi|418694|pir||ABBOS	222	131	1.33e-23	1.28e-19	0	0
1.4e-23	6843	HCD	3	705.632	2113.88	K.VHKECCHGDLLECADDR.A	gi|418694|pir||ABBOS	180	177	1.4e-23	1.32e-19	0	0
1.46e-23	10079	HCD	3	717.027	2148.06	K.LKPDPNTLCDEFKADEKK.F	gi|418694|pir||ABBOS	182	177	1.46e-23	1.38e-19	0	0
1.47e-23	8984	HCD	4	562.74	2247.94	K.ECCHGDLLECADDRADLAK.Y	gi|418694|pir||ABBOS	164	156	1.47e-23	1.4e-19	0	0
1.65e-23	7638	HCD	3	643.269	1927.8	K.CCAADDKEACFAVEGPK.L	gi|418694|pir||ABBOS	194	194	1.65e-23	1.55e-19	0	0
1.65e-23	7692	HCD	2	964.405	1927.8	K.CCAADDKEACFAVEGPK.L	gi|418694|pir||ABBOS	235	235	1.65e-23	1.55e-19	0	0
1.65e-23	7798	HCD	3	643.271	1927.8	K.CCAADDKEACFAVEGPK.L	gi|418694|pir||ABBOS	197	197	1.65e-23	1.55e-19	0	0
1.65e-23	7875	HCD	2	964.402	1927.8	K.CCAADDKEACFAVEGPK.L	gi|418694|pir||ABBOS	244	244	1.65e-23	1.55e-19	0	0
1.65e-23	8029	HCD	3	643.27	1927.8	K.CCAADDKEACFAVEGPK.L	gi|418694|pir||ABBOS	199	199	1.65e-23	1.55e-19	0	0
1.65e-23	8095	HCD	2	964.401	1927.8	K.CCAADDKEACFAVEGPK.L	gi|418694|pir||ABBOS	226	226	1.65e-23	1.55e-19	0	0
1.65e-23	8204	HCD	3	643.272	1927.8	K.CCAADDKEACFAVEGPK.L	gi|418694|pir||ABBOS	184	184	1.65e-23	1.55e-19	0	0
1.65e-23	8267	HCD	2	964.401	1927.8	K.CCAADDKEACFAVEGPK.L	gi|418694|pir||ABBOS	226	226	1.65e-23	1.55e-19	0	0
1.65e-23	8425	HCD	3	643.602	1927.8	K.CCAADDKEACFAVEGPK.L	gi|418694|pir||ABBOS	187	187	1.65e-23	1.55e-19	0	0
1.65e-23	8616	HCD	3	643.6	1927.8	K.CCAADDKEACFAVEGPK.L	gi|418694|pir||ABBOS	194	194	1.65e-23	1.55e-19	0	0
1.8e-23	6462	HCD	2	1057.45	2113.88	K.VHKECCHGDLLECADDR.A	gi|418694|pir||ABBOS	246	245	1.8e-23	1.7e-19	0	0
2.48e-23	8691	HCD	3	643.27	1927.8	K.CCAADDKEACFAVEGPK.L	gi|418694|pir||ABBOS	165	164	2.48e-23	2.34e-19	0	0
4.11e-23	15347	HCD	2	978.487	1955.96	K.DAIPENLPPLTADFAEDK.D	gi|418694|pir||ABBOS	184	176	4.11e-23	3.89e-19	0	0
5.53e-23	14262	HCD	2	1229.59	2458.18	K.DAIPENLPPLTADFAEDKDVCK.N	gi|418694|pir||ABBOS	181	149	5.53e-23	5.29e-19	0	0
5.71e-23	7461	HCD	3	733.62	2197.85	K.EYEATLEECCAKDDPHAC.Y	gi|418694|pir||ABBOS	154	146	5.71e-23	5.4e-19	0	0
5.71e-23	9323	HCD	2	1124.48	2247.94	K.ECCHGDLLECADDRADLAK.Y	gi|418694|pir||ABBOS	193	180	5.71e-23	5.42e-19	0	0
6.39e-23	14476	HCD	3	720.363	2159.03	I.PENLPPLTADFAEDKDVCK.N	gi|418694|pir||ABBOS	175	158	6.39e-23	6.06e-19	0	0
8.89e-23	14184	HCD	3	1043.19	3127.55	C.IAEVEKDAIPENLPPLTADFAEDKDVCK.N	gi|418694|pir||ABBOS	204	168	8.89e-23	8.53e-19	0	0
1.02e-22	13814	HCD	3	1171.56	3511.67	K.SHCIAEVEKDAIPENLPPLTADFAEDKDVCK.N	gi|418694|pir||ABBOS	218	153	1.02e-22	9.77e-19	0	0
1.09e-22	9312	HCD	3	750.32	2247.94	K.ECCHGDLLECADDRADLAK.Y	gi|418694|pir||ABBOS	176	162	1.09e-22	1.03e-18	0	0
1.15e-22	10571	HCD	3	673.994	2019.97	K.LKPDPNTLCDEFKADEK.K	gi|418694|pir||ABBOS	191	187	1.15e-22	1.09e-18	0	0
1.15e-22	10742	HCD	3	673.994	2019.97	K.LKPDPNTLCDEFKADEK.K	gi|418694|pir||ABBOS	186	182	1.15e-22	1.09e-18	0	0
1.25e-22	10133	HCD	3	673.996	2019.97	K.LKPDPNTLCDEFKADEK.K	gi|418694|pir||ABBOS	173	169	1.25e-22	1.18e-18	0	0
1.27e-22	9781	HCD	3	673.994	2019.97	K.LKPDPNTLCDEFKADEK.K	gi|418694|pir||ABBOS	180	176	1.27e-22	1.19e-18	0	0
1.27e-22	9966	HCD	3	673.996	2019.97	K.LKPDPNTLCDEFKADEK.K	gi|418694|pir||ABBOS	186	182	1.27e-22	1.19e-18	0	0
1.43e-22	11213	HCD	3	674.326	2019.97	K.LKPDPNTLCDEFKADEK.K	gi|418694|pir||ABBOS	178	174	1.43e-22	1.35e-18	0	0
1.45e-22	6417	HCD	3	705.299	2113.88	K.VHKECCHGDLLECADDR.A	gi|418694|pir||ABBOS	178	169	1.45e-22	1.36e-18	0	0
1.48e-22	10362	HCD	3	673.994	2019.97	K.LKPDPNTLCDEFKADEK.K	gi|418694|pir||ABBOS	182	178	1.48e-22	1.4e-18	0	0
1.54e-22	9713	HCD	3	749.985	2247.94	K.ECCHGDLLECADDRADLAK.Y	gi|418694|pir||ABBOS	168	155	1.54e-22	1.46e-18	0	0
1.63e-22	10616	HCD	2	1010.49	2019.97	K.LKPDPNTLCDEFKADEK.K	gi|418694|pir||ABBOS	185	180	1.63e-22	1.54e-18	0	0
1.7e-22	7766	HCD	3	668.955	2004.84	K.VASLRETYGDMADCCEK.Q	gi|418694|pir||ABBOS	176	174	1.7e-22	1.6e-18	0	0
1.77e-22	10044	HCD	3	749.988	2247.94	K.ECCHGDLLECADDRADLAK.Y	gi|418694|pir||ABBOS	176	162	1.77e-22	1.68e-18	0	0
1.8e-22	8193	HCD	4	636.049	2541.17	K.QEPERNECFLSHKDDSPDLPK.L	gi|418694|pir||ABBOS	173	156	1.8e-22	1.71e-18	0	0
2.15e-22	11023	HCD	3	674.324	2019.97	K.LKPDPNTLCDEFKADEK.K	gi|418694|pir||ABBOS	152	148	2.15e-22	2.02e-18	0	0
2.33e-22	10841	HCD	3	674.327	2019.97	K.LKPDPNTLCDEFKADEK.K	gi|418694|pir||ABBOS	172	168	2.33e-22	2.19e-18	0	0
2.39e-22	14439	HCD	3	720.689	2159.03	I.PENLPPLTADFAEDKDVCK.N	gi|418694|pir||ABBOS	175	159	2.39e-22	2.27e-18	0	0
2.7e-22	8971	HCD	4	562.994	2247.94	K.ECCHGDLLECADDRADLAK.Y	gi|418694|pir||ABBOS	148	138	2.7e-22	2.56e-18	0	0
3.01e-22	13907	HCD	3	636.644	1907.92	K.LFTFHADICTLPDTEK.Q	gi|418694|pir||ABBOS	166	165	3.01e-22	2.82e-18	0	0
3.68e-22	7596	HCD	3	669.285	2004.84	K.VASLRETYGDMADCCEK.Q	gi|418694|pir||ABBOS	175	167	3.68e-22	3.47e-18	0	0
4.49e-22	17006	HCD	3	1103.83	3308.47	K.TVMENFVAFVDKCCAADDKEACFAVEGPK.L	gi|418694|pir||ABBOS	230	166	4.49e-22	4.3e-18	0	0
4.55e-22	6219	HCD	3	706.613	2117.82	R.ETYGDMADCCEKQEPER.N	gi|418694|pir||ABBOS	156	150	4.55e-22	4.29e-18	0	0
4.93e-22	9044	HCD	3	750.317	2247.94	K.ECCHGDLLECADDRADLAK.Y	gi|418694|pir||ABBOS	185	171	4.93e-22	4.68e-18	0	0
5.18e-22	10179	HCD	2	1010.49	2019.97	K.LKPDPNTLCDEFKADEK.K	gi|418694|pir||ABBOS	179	174	5.18e-22	4.88e-18	0	0
5.6e-22	14721	HCD	3	636.977	1907.92	K.LFTFHADICTLPDTEK.Q	gi|418694|pir||ABBOS	156	150	5.6e-22	5.26e-18	0	0
5.81e-22	14325	HCD	3	636.646	1907.92	K.LFTFHADICTLPDTEK.Q	gi|418694|pir||ABBOS	172	162	5.81e-22	5.46e-18	0	0
6.02e-22	14866	HCD	3	636.646	1907.92	K.LFTFHADICTLPDTEK.Q	gi|418694|pir||ABBOS	157	156	6.02e-22	5.65e-18	0	0
6.07e-22	15815	HCD	3	636.648	1907.92	K.LFTFHADICTLPDTEK.Q	gi|418694|pir||ABBOS	165	161	6.07e-22	5.7e-18	0	0
6.59e-22	10418	HCD	2	1010.49	2019.97	K.LKPDPNTLCDEFKADEK.K	gi|418694|pir||ABBOS	174	168	6.59e-22	6.21e-18	0	0
7.15e-22	14921	HCD	3	1096.54	3287.58	H.CIAEVEKDAIPENLPPLTADFAEDKDVCK.N	gi|418694|pir||ABBOS	165	117	7.15e-22	6.86e-18	0	0
8.85e-22	9087	HCD	3	749.986	2247.94	K.ECCHGDLLECADDRADLAK.Y	gi|418694|pir||ABBOS	177	162	8.85e-22	8.4e-18	0	0
1.01e-21	6446	HCD	2	1057.95	2113.88	K.VHKECCHGDLLECADDR.A	gi|418694|pir||ABBOS	214	207	1.01e-21	9.52e-18	0	0
1.02e-21	8764	HCD	3	634.63	1901.87	R.NECFLSHKDDSPDLPK.L	gi|418694|pir||ABBOS	161	161	1.02e-21	9.55e-18	0	0
1.02e-21	13720	HCD	3	636.647	1907.92	K.LFTFHADICTLPDTEK.Q	gi|418694|pir||ABBOS	163	156	1.02e-21	9.62e-18	0	0
1.05e-21	8352	HCD	3	668.952	2004.84	K.VASLRETYGDMADCCEK.Q	gi|418694|pir||ABBOS	146	139	1.05e-21	9.89e-18	0	0
1.2e-21	10040	HCD	4	562.744	2247.94	K.ECCHGDLLECADDRADLAK.Y	gi|418694|pir||ABBOS	158	150	1.2e-21	1.14e-17	0	0
1.64e-21	14535	HCD	3	636.646	1907.92	K.LFTFHADICTLPDTEK.Q	gi|418694|pir||ABBOS	145	135	1.64e-21	1.54e-17	0	0
1.69e-21	9468	HCD	3	716.692	2148.06	P.KLKPDPNTLCDEFKADEK.K	gi|418694|pir||ABBOS	183	170	1.69e-21	1.6e-17	0	0
1.74e-21	8599	HCD	3	634.629	1901.87	R.NECFLSHKDDSPDLPK.L	gi|418694|pir||ABBOS	153	151	1.74e-21	1.63e-17	0	0
1.75e-21	8921	HCD	3	642.926	1927.8	K.CCAADDKEACFAVEGPK.L	gi|418694|pir||ABBOS	146	143	1.75e-21	1.65e-17	0	0
2.2e-21	13573	HCD	3	636.648	1907.92	K.LFTFHADICTLPDTEK.Q	gi|418694|pir||ABBOS	141	138	2.2e-21	2.07e-17	0	0
2.33e-21	9908	HCD	2	1010.99	2019.97	K.LKPDPNTLCDEFKADEK.K	gi|418694|pir||ABBOS	167	161	2.33e-21	2.2e-17	0	0
2.38e-21	14710	HCD	3	636.646	1907.92	K.LFTFHADICTLPDTEK.Q	gi|418694|pir||ABBOS	143	140	2.38e-21	2.23e-17	0	0
2.79e-21	15906	HCD	3	649.344	1946.02	K.SLHTLFGDELCKVASLR.E	gi|418694|pir||ABBOS	189	188	2.79e-21	2.63e-17	0	0
3.64e-21	8402	HCD	3	634.628	1901.87	R.NECFLSHKDDSPDLPK.L	gi|418694|pir||ABBOS	160	160	3.64e-21	3.42e-17	0	0
3.65e-21	9938	HCD	4	722.091	2884.34	K.LVTDLTKVHKECCHGDLLECADDR.A	gi|418694|pir||ABBOS	167	131	3.65e-21	3.49e-17	0	0
3.87e-21	13596	HCD	5	850.009	4245.01	K.SHCIAEVEKDAIPENLPPLTADFAEDKDVCKNYQEAK.D	gi|418694|pir||ABBOS	255	132	3.87e-21	3.71e-17	0	0
3.99e-21	11296	HCD	3	599.617	1795.83	K.DDPHACYSTVFDKLK.H	gi|418694|pir||ABBOS	126	124	3.99e-21	3.73e-17	0	0
3.99e-21	11707	HCD	3	599.282	1795.83	K.DDPHACYSTVFDKLK.H	gi|418694|pir||ABBOS	114	113	3.99e-21	3.73e-17	0	0
4.81e-21	13399	HCD	3	636.647	1907.92	K.LFTFHADICTLPDTEK.Q	gi|418694|pir||ABBOS	131	127	4.81e-21	4.51e-17	0	0
5.03e-21	10784	HCD	3	1013.42	3038.25	K.EYEATLEECCAKDDPHACYSTVFDK.L	gi|418694|pir||ABBOS	197	139	5.03e-21	4.82e-17	0	0
5.11e-21	9714	HCD	4	562.74	2247.94	K.ECCHGDLLECADDRADLAK.Y	gi|418694|pir||ABBOS	130	123	5.11e-21	4.85e-17	0	0
5.53e-21	9529	HCD	3	749.986	2247.94	K.ECCHGDLLECADDRADLAK.Y	gi|418694|pir||ABBOS	169	149	5.53e-21	5.25e-17	0	0
5.57e-21	15228	HCD	3	636.648	1907.92	K.LFTFHADICTLPDTEK.Q	gi|418694|pir||ABBOS	138	129	5.57e-21	5.23e-17	0	0
5.81e-21	15501	HCD	2	978.487	1955.96	K.DAIPENLPPLTADFAEDK.D	gi|418694|pir||ABBOS	188	162	5.81e-21	5.5e-17	0	0
6.08e-21	12078	HCD	4	716.818	2864.26	K.TCVADESHAGCEKSLHTLFGDELCK.V	gi|418694|pir||ABBOS	173	125	6.08e-21	5.82e-17	0	0
6.11e-21	9263	HCD	3	716.693	2148.06	P.KLKPDPNTLCDEFKADEK.K	gi|418694|pir||ABBOS	188	174	6.11e-21	5.78e-17	0	0
6.83e-21	8380	HCD	4	476.222	1901.87	R.NECFLSHKDDSPDLPK.L	gi|418694|pir||ABBOS	130	126	6.83e-21	6.41e-17	0	0
7.18e-21	7378	HCD	3	733.287	2197.85	K.EYEATLEECCAKDDPHAC.Y	gi|418694|pir||ABBOS	151	137	7.18e-21	6.79e-17	0	0
7.42e-21	8947	HCD	4	476.47	1901.87	R.NECFLSHKDDSPDLPK.L	gi|418694|pir||ABBOS	136	132	7.42e-21	6.96e-17	0	0
7.64e-21	8753	HCD	4	476.224	1901.87	R.NECFLSHKDDSPDLPK.L	gi|418694|pir||ABBOS	133	129	7.64e-21	7.17e-17	0	0
8.25e-21	8451	HCD	2	964.893	1927.8	K.CCAADDKEACFAVEGPK.L	gi|418694|pir||ABBOS	208	188	8.25e-21	7.77e-17	0	0
8.79e-21	15278	HCD	3	843.75	2529.22	K.QNCDQFEKLGEYGFQNALIVR.Y	gi|418694|pir||ABBOS	166	146	8.79e-21	8.38e-17	0	0
9.09e-21	15917	HCD	3	649.673	1946.02	K.SLHTLFGDELCKVASLR.E	gi|418694|pir||ABBOS	161	157	9.09e-21	8.57e-17	0	0
9.13e-21	15084	HCD	3	1003.83	3009.45	K.SHCIAEVEKDAIPENLPPLTADFAEDK.D	gi|418694|pir||ABBOS	174	137	9.13e-21	8.75e-17	0	0
9.15e-21	17475	HCD	2	1246.64	2492.26	K.GLVLIAFSQYLQQCPFDEHVK.L	gi|418694|pir||ABBOS	206	178	9.15e-21	8.73e-17	0	0
9.44e-21	11305	HCD	3	599.281	1795.83	K.DDPHACYSTVFDKLK.H	gi|418694|pir||ABBOS	136	133	9.44e-21	8.82e-17	0	0
1.03e-20	15552	HCD	3	843.749	2529.22	K.QNCDQFEKLGEYGFQNALIVR.Y	gi|418694|pir||ABBOS	198	171	1.03e-20	9.85e-17	0	0
1.06e-20	8186	HCD	2	957.415	1913.81	C.CAKDDPHACYSTVFDK.L	gi|418694|pir||ABBOS	183	168	1.06e-20	9.92e-17	0	0
1.22e-20	8358	HCD	4	636.294	2541.17	K.QEPERNECFLSHKDDSPDLPK.L	gi|418694|pir||ABBOS	186	145	1.22e-20	1.16e-16	0	0
1.3e-20	10866	HCD	2	1010.98	2019.97	K.LKPDPNTLCDEFKADEK.K	gi|418694|pir||ABBOS	160	147	1.3e-20	1.23e-16	0	0
1.4e-20	11524	HCD	3	599.281	1795.83	K.DDPHACYSTVFDKLK.H	gi|418694|pir||ABBOS	118	115	1.4e-20	1.31e-16	0	0
1.44e-20	10113	HCD	4	538.021	2148.06	K.LKPDPNTLCDEFKADEKK.F	gi|418694|pir||ABBOS	157	143	1.44e-20	1.37e-16	0	0
1.47e-20	12794	HCD	3	645.316	1932.94	E.NLPPLTADFAEDKDVCK.N	gi|418694|pir||ABBOS	156	140	1.47e-20	1.39e-16	0	0
1.55e-20	6587	HCD	3	705.305	2113.88	K.VHKECCHGDLLECADDR.A	gi|418694|pir||ABBOS	146	132	1.55e-20	1.46e-16	0	0
1.56e-20	8590	HCD	2	951.439	1901.87	R.NECFLSHKDDSPDLPK.L	gi|418694|pir||ABBOS	190	176	1.56e-20	1.46e-16	0	0
1.77e-20	14127	HCD	3	636.644	1907.92	K.LFTFHADICTLPDTEK.Q	gi|418694|pir||ABBOS	160	148	1.77e-20	1.66e-16	0	0
1.89e-20	11873	HCD	3	599.284	1795.83	K.DDPHACYSTVFDKLK.H	gi|418694|pir||ABBOS	117	114	1.89e-20	1.76e-16	0	0
2.04e-20	7789	HCD	2	884.39	1767.77	C.CAADDKEACFAVEGPK.L	gi|418694|pir||ABBOS	216	203	2.04e-20	1.92e-16	0	0
2.06e-20	9624	HCD	3	634.954	1901.87	R.NECFLSHKDDSPDLPK.L	gi|418694|pir||ABBOS	188	181	2.06e-20	1.93e-16	0	0
2.06e-20	13852	HCD	2	954.464	1907.92	K.LFTFHADICTLPDTEK.Q	gi|418694|pir||ABBOS	217	197	2.06e-20	1.94e-16	0	0
2.2e-20	13061	HCD	3	679.342	2036.02	E.KLFTFHADICTLPDTEK.Q	gi|418694|pir||ABBOS	167	154	2.2e-20	2.08e-16	0	0
2.58e-20	8923	HCD	4	476.222	1901.87	R.NECFLSHKDDSPDLPK.L	gi|418694|pir||ABBOS	120	114	2.58e-20	2.42e-16	0	0
2.63e-20	12257	HCD	3	606.968	1818.89	N.LPPLTADFAEDKDVCK.N	gi|418694|pir||ABBOS	166	153	2.63e-20	2.47e-16	0	0
2.73e-20	9780	HCD	2	820.471	1639.94	R.KVPQVSTPTLVEVSR.S	gi|418694|pir||ABBOS	187	187	2.73e-20	2.56e-16	0	0
2.73e-20	10373	HCD	2	820.471	1639.94	R.KVPQVSTPTLVEVSR.S	gi|418694|pir||ABBOS	203	203	2.73e-20	2.56e-16	0	0
2.73e-20	10584	HCD	2	820.471	1639.94	R.KVPQVSTPTLVEVSR.S	gi|418694|pir||ABBOS	196	196	2.73e-20	2.56e-16	0	0
3.19e-20	7767	HCD	3	589.928	1767.77	C.CAADDKEACFAVEGPK.L	gi|418694|pir||ABBOS	157	144	3.19e-20	3e-16	0	0
3.45e-20	8381	HCD	2	951.438	1901.87	R.NECFLSHKDDSPDLPK.L	gi|418694|pir||ABBOS	200	184	3.45e-20	3.23e-16	0	0
3.73e-20	15548	HCD	3	636.647	1907.92	K.LFTFHADICTLPDTEK.Q	gi|418694|pir||ABBOS	145	135	3.73e-20	3.5e-16	0	0
3.89e-20	8757	HCD	2	951.443	1901.87	R.NECFLSHKDDSPDLPK.L	gi|418694|pir||ABBOS	203	186	3.89e-20	3.65e-16	0	0
4.2e-20	9941	HCD	2	1010.48	2019.97	K.LKPDPNTLCDEFKADEK.K	gi|418694|pir||ABBOS	166	156	4.2e-20	3.96e-16	0	0
4.46e-20	8588	HCD	4	476.223	1901.87	R.NECFLSHKDDSPDLPK.L	gi|418694|pir||ABBOS	126	122	4.46e-20	4.19e-16	0	0
4.6e-20	9183	HCD	4	476.47	1901.87	R.NECFLSHKDDSPDLPK.L	gi|418694|pir||ABBOS	122	114	4.6e-20	4.32e-16	0	0
4.86e-20	16841	HCD	4	771.388	3082.53	K.DDPHACYSTVFDKLKHLVDEPQNLIK.Q	gi|418694|pir||ABBOS	156	114	4.86e-20	4.65e-16	0	0
4.88e-20	10126	HCD	4	537.771	2148.06	K.LKPDPNTLCDEFKADEKK.F	gi|418694|pir||ABBOS	171	157	4.88e-20	4.62e-16	0	0
5.13e-20	16879	HCD	3	636.646	1907.92	K.LFTFHADICTLPDTEK.Q	gi|418694|pir||ABBOS	153	139	5.13e-20	4.81e-16	0	0
5.33e-20	8326	HCD	5	509.238	2541.17	K.QEPERNECFLSHKDDSPDLPK.L	gi|418694|pir||ABBOS	142	105	5.33e-20	5.09e-16	0	0
6.05e-20	8885	HCD	3	749.987	2247.94	K.ECCHGDLLECADDRADLAK.Y	gi|418694|pir||ABBOS	166	146	6.05e-20	5.75e-16	0	0
6.55e-20	11535	HCD	2	898.419	1795.83	K.DDPHACYSTVFDKLK.H	gi|418694|pir||ABBOS	159	157	6.55e-20	6.12e-16	0	0
6.73e-20	9890	HCD	2	963.887	1927.8	K.CCAADDKEACFAVEGPK.L	gi|418694|pir||ABBOS	207	185	6.73e-20	6.34e-16	0	0
6.97e-20	9158	HCD	3	653.628	1958.87	C.CHGDLLECADDRADLAK.Y	gi|418694|pir||ABBOS	143	128	6.97e-20	6.57e-16	0	0
8.52e-20	9761	HCD	3	750.315	2247.94	K.ECCHGDLLECADDRADLAK.Y	gi|418694|pir||ABBOS	177	151	8.52e-20	8.09e-16	0	0
8.6e-20	16055	HCD	3	630.315	1888.93	R.HPYFYAPELLYYANK.Y	gi|418694|pir||ABBOS	102	100	8.6e-20	8.04e-16	0	0
9.08e-20	13090	HCD	2	1018.52	2036.02	E.KLFTFHADICTLPDTEK.Q	gi|418694|pir||ABBOS	213	183	9.08e-20	8.56e-16	0	0
9.16e-20	9608	HCD	4	537.772	2148.06	P.KLKPDPNTLCDEFKADEK.K	gi|418694|pir||ABBOS	138	121	9.16e-20	8.67e-16	0	0
9.2e-20	16364	HCD	3	630.314	1888.93	R.HPYFYAPELLYYANK.Y	gi|418694|pir||ABBOS	108	104	9.2e-20	8.6e-16	0	0
9.62e-20	9769	HCD	4	537.771	2148.06	K.LKPDPNTLCDEFKADEKK.F	gi|418694|pir||ABBOS	173	154	9.62e-20	9.1e-16	0	0
9.89e-20	14285	HCD	2	954.464	1907.92	K.LFTFHADICTLPDTEK.Q	gi|418694|pir||ABBOS	206	184	9.89e-20	9.28e-16	0	0
1.07e-19	16217	HCD	2	944.969	1888.93	R.HPYFYAPELLYYANK.Y	gi|418694|pir||ABBOS	166	162	1.07e-19	1e-15	0	0
1.13e-19	14643	HCD	2	1229.59	2458.18	K.DAIPENLPPLTADFAEDKDVCK.N	gi|418694|pir||ABBOS	160	114	1.13e-19	1.08e-15	0	0
1.14e-19	12095	HCD	3	606.97	1818.89	N.LPPLTADFAEDKDVCK.N	gi|418694|pir||ABBOS	143	126	1.14e-19	1.07e-15	0	0
1.15e-19	9499	HCD	4	538.021	2148.06	P.KLKPDPNTLCDEFKADEK.K	gi|418694|pir||ABBOS	148	132	1.15e-19	1.09e-15	0	0
1.16e-19	10016	HCD	3	547.317	1639.94	R.KVPQVSTPTLVEVSR.S	gi|418694|pir||ABBOS	127	127	1.16e-19	1.08e-15	0	0
1.2e-19	11718	HCD	2	898.419	1795.83	K.DDPHACYSTVFDKLK.H	gi|418694|pir||ABBOS	159	155	1.2e-19	1.12e-15	0	0
1.21e-19	10760	HCD	2	820.472	1639.94	R.KVPQVSTPTLVEVSR.S	gi|418694|pir||ABBOS	169	169	1.21e-19	1.13e-15	0	0
1.26e-19	11531	HCD	2	898.919	1795.83	K.DDPHACYSTVFDKLK.H	gi|418694|pir||ABBOS	176	170	1.26e-19	1.18e-15	0	0
1.38e-19	9957	HCD	4	537.772	2148.06	K.LKPDPNTLCDEFKADEKK.F	gi|418694|pir||ABBOS	178	158	1.38e-19	1.31e-15	0	0
1.41e-19	7453	HCD	2	875.33	1749.66	K.ECCHGDLLECADDR.A	gi|418694|pir||ABBOS	193	193	1.41e-19	1.31e-15	0	0
1.46e-19	14436	HCD	3	1171.56	3511.67	K.SHCIAEVEKDAIPENLPPLTADFAEDKDVCK.N	gi|418694|pir||ABBOS	187	113	1.46e-19	1.4e-15	0	0
1.79e-19	9413	HCD	4	537.772	2148.06	P.KLKPDPNTLCDEFKADEK.K	gi|418694|pir||ABBOS	144	123	1.79e-19	1.69e-15	0	0
1.8e-19	16726	HCD	2	862.924	1724.83	R.MPCTEDYLSLILNR.L	gi|418694|pir||ABBOS	197	197	1.8e-19	1.68e-15	0	0
1.8e-19	17435	HCD	2	862.922	1724.83	R.MPCTEDYLSLILNR.L	gi|418694|pir||ABBOS	209	209	1.8e-19	1.68e-15	0	0
1.8e-19	17602	HCD	2	862.922	1724.83	R.MPCTEDYLSLILNR.L	gi|418694|pir||ABBOS	194	194	1.8e-19	1.68e-15	0	0
1.8e-19	17756	HCD	2	862.922	1724.83	R.MPCTEDYLSLILNR.L	gi|418694|pir||ABBOS	193	193	1.8e-19	1.68e-15	0	0
1.94e-19	10889	HCD	2	1519.63	3038.25	K.EYEATLEECCAKDDPHACYSTVFDK.L	gi|418694|pir||ABBOS	159	104	1.94e-19	1.86e-15	0	0
2e-19	14662	HCD	2	788.362	1575.72	K.TVM*ENFVAFVDKC.C	gi|418694|pir||ABBOS	116	116	2e-19	1.85e-15	0	0
2.05e-19	8872	HCD	2	963.89	1927.8	K.CCAADDKEACFAVEGPK.L	gi|418694|pir||ABBOS	197	171	2.05e-19	1.93e-15	0	0
2.13e-19	9771	HCD	3	547.316	1639.94	R.KVPQVSTPTLVEVSR.S	gi|418694|pir||ABBOS	126	124	2.13e-19	1.99e-15	0	0
2.17e-19	14425	HCD	2	853.405	1705.81	L.PPLTADFAEDKDVCK.N	gi|418694|pir||ABBOS	170	157	2.17e-19	2.02e-15	0	0
2.21e-19	14059	HCD	2	853.412	1705.81	L.PPLTADFAEDKDVCK.N	gi|418694|pir||ABBOS	171	158	2.21e-19	2.06e-15	0	0
2.32e-19	14435	HCD	2	853.909	1705.81	L.PPLTADFAEDKDVCK.N	gi|418694|pir||ABBOS	169	156	2.32e-19	2.17e-15	0	0
2.45e-19	9971	HCD	3	750.317	2247.94	K.ECCHGDLLECADDRADLAK.Y	gi|418694|pir||ABBOS	167	137	2.45e-19	2.32e-15	0	0
2.45e-19	14422	HCD	2	853.425	1705.81	L.PPLTADFAEDKDVCK.N	gi|418694|pir||ABBOS	167	154	2.45e-19	2.29e-15	0	0
2.51e-19	11537	HCD	4	449.713	1795.83	K.DDPHACYSTVFDKLK.H	gi|418694|pir||ABBOS	75	72	2.51e-19	2.35e-15	0	0
2.55e-19	11314	HCD	2	756.424	1511.84	K.VPQVSTPTLVEVSR.S	gi|418694|pir||ABBOS	173	173	2.55e-19	2.37e-15	0	0
2.55e-19	11513	HCD	2	756.425	1511.84	K.VPQVSTPTLVEVSR.S	gi|418694|pir||ABBOS	195	195	2.55e-19	2.37e-15	0	0
2.56e-19	15052	HCD	3	682.35	2045.03	R.RHPYFYAPELLYYANK.Y	gi|418694|pir||ABBOS	116	109	2.56e-19	2.4e-15	0	0
2.73e-19	17217	HCD	2	862.92	1724.83	R.MPCTEDYLSLILNR.L	gi|418694|pir||ABBOS	208	205	2.73e-19	2.54e-15	0	0
2.73e-19	7610	HCD	3	668.953	2004.84	K.VASLRETYGDMADCCEK.Q	gi|418694|pir||ABBOS	150	136	2.73e-19	2.58e-15	0	0
2.81e-19	7512	HCD	2	875.837	1749.66	K.ECCHGDLLECADDR.A	gi|418694|pir||ABBOS	209	206	2.81e-19	2.61e-15	0	0
2.81e-19	7632	HCD	2	875.332	1749.66	K.ECCHGDLLECADDR.A	gi|418694|pir||ABBOS	170	168	2.81e-19	2.61e-15	0	0
2.81e-19	8051	HCD	2	875.334	1749.66	K.ECCHGDLLECADDR.A	gi|418694|pir||ABBOS	199	199	2.81e-19	2.61e-15	0	0
2.87e-19	14693	HCD	2	853.416	1705.81	L.PPLTADFAEDKDVCK.N	gi|418694|pir||ABBOS	171	158	2.87e-19	2.68e-15	0	0
2.89e-19	14072	HCD	2	954.463	1907.92	K.LFTFHADICTLPDTEK.Q	gi|418694|pir||ABBOS	211	185	2.89e-19	2.71e-15	0	0
3.15e-19	9807	HCD	2	964.391	1927.8	K.CCAADDKEACFAVEGPK.L	gi|418694|pir||ABBOS	207	178	3.15e-19	2.97e-15	0	0
3.2e-19	16575	HCD	3	636.647	1907.92	K.LFTFHADICTLPDTEK.Q	gi|418694|pir||ABBOS	105	100	3.2e-19	3e-15	0	0
3.26e-19	7822	HCD	2	875.335	1749.66	K.ECCHGDLLECADDR.A	gi|418694|pir||ABBOS	208	200	3.26e-19	3.03e-15	0	0
3.3e-19	14899	HCD	2	1505.24	3009.45	K.SHCIAEVEKDAIPENLPPLTADFAEDK.D	gi|418694|pir||ABBOS	168	112	3.3e-19	3.16e-15	0	0
3.31e-19	10887	HCD	2	820.968	1639.94	R.KVPQVSTPTLVEVSR.S	gi|418694|pir||ABBOS	181	174	3.31e-19	3.1e-15	0	0
3.4e-19	6087	HCD	3	705.302	2113.88	K.VHKECCHGDLLECADDR.A	gi|418694|pir||ABBOS	179	146	3.4e-19	3.21e-15	0	0
3.45e-19	9904	HCD	4	505.747	2019.97	K.LKPDPNTLCDEFKADEK.K	gi|418694|pir||ABBOS	111	103	3.45e-19	3.26e-15	0	0
3.51e-19	14078	HCD	3	820.065	2458.18	K.DAIPENLPPLTADFAEDKDVCK.N	gi|418694|pir||ABBOS	131	97	3.51e-19	3.35e-15	0	0
3.92e-19	15099	HCD	3	905.436	2715.32	V.EKDAIPENLPPLTADFAEDKDVCK.N	gi|418694|pir||ABBOS	189	125	3.92e-19	3.75e-15	0	0
4.03e-19	8176	HCD	2	957.909	1913.81	C.CAKDDPHACYSTVFDK.L	gi|418694|pir||ABBOS	151	132	4.03e-19	3.78e-15	0	0
4.06e-19	7723	HCD	3	536.584	1607.74	C.AADDKEACFAVEGPK.L	gi|418694|pir||ABBOS	175	162	4.06e-19	3.8e-15	0	0
4.47e-19	7771	HCD	5	509.039	2541.17	K.QEPERNECFLSHKDDSPDLPK.L	gi|418694|pir||ABBOS	141	107	4.47e-19	4.26e-15	0	0
5.18e-19	8535	HCD	3	518.889	1554.65	K.DDPHACYSTVFDK.L	gi|418694|pir||ABBOS	121	119	5.18e-19	4.78e-15	0	0
5.18e-19	9199	HCD	3	518.888	1554.65	K.DDPHACYSTVFDK.L	gi|418694|pir||ABBOS	130	128	5.18e-19	4.78e-15	0	0
5.18e-19	9409	HCD	3	518.889	1554.65	K.DDPHACYSTVFDK.L	gi|418694|pir||ABBOS	123	121	5.18e-19	4.78e-15	0	0
5.18e-19	9702	HCD	3	518.888	1554.65	K.DDPHACYSTVFDK.L	gi|418694|pir||ABBOS	130	128	5.18e-19	4.78e-15	0	0
5.37e-19	9169	HCD	2	963.891	1927.8	K.CCAADDKEACFAVEGPK.L	gi|418694|pir||ABBOS	191	158	5.37e-19	5.06e-15	0	0
5.47e-19	8952	HCD	3	634.957	1901.87	R.NECFLSHKDDSPDLPK.L	gi|418694|pir||ABBOS	156	137	5.47e-19	5.13e-15	0	0
6.09e-19	9530	HCD	2	1124.47	2247.94	K.ECCHGDLLECADDRADLAK.Y	gi|418694|pir||ABBOS	150	128	6.09e-19	5.78e-15	0	0
7.28e-19	13566	HCD	3	1171.24	3511.67	K.SHCIAEVEKDAIPENLPPLTADFAEDKDVCK.N	gi|418694|pir||ABBOS	167	99	7.28e-19	6.99e-15	0	0
7.5e-19	16063	HCD	2	944.967	1888.93	R.HPYFYAPELLYYANK.Y	gi|418694|pir||ABBOS	162	150	7.5e-19	7.01e-15	0	0
7.65e-19	16416	HCD	3	636.647	1907.92	K.LFTFHADICTLPDTEK.Q	gi|418694|pir||ABBOS	122	113	7.65e-19	7.18e-15	0	0
7.79e-19	17355	HCD	2	870.919	1740.83	R.M*PCTEDYLSLILNR.L	gi|418694|pir||ABBOS	186	186	7.79e-19	7.24e-15	0	0
7.85e-19	13698	HCD	3	820.067	2458.18	K.DAIPENLPPLTADFAEDKDVCK.N	gi|418694|pir||ABBOS	118	88	7.85e-19	7.5e-15	0	0
8.83e-19	10940	HCD	4	760.32	3038.25	K.EYEATLEECCAKDDPHACYSTVFDK.L	gi|418694|pir||ABBOS	162	109	8.83e-19	8.45e-15	0	0
9.17e-19	9691	HCD	3	674.322	2019.97	K.LKPDPNTLCDEFKADEK.K	gi|418694|pir||ABBOS	182	149	9.17e-19	8.64e-15	0	0
9.34e-19	8320	HCD	3	518.888	1554.65	K.DDPHACYSTVFDK.L	gi|418694|pir||ABBOS	106	106	9.34e-19	8.62e-15	0	0
9.38e-19	13676	HCD	2	954.466	1907.92	K.LFTFHADICTLPDTEK.Q	gi|418694|pir||ABBOS	220	184	9.38e-19	8.81e-15	0	0
1e-18	16814	HCD	2	863.421	1724.83	R.MPCTEDYLSLILNR.L	gi|418694|pir||ABBOS	152	150	1e-18	9.29e-15	0	0
1.02e-18	9978	HCD	3	519.219	1554.65	K.DDPHACYSTVFDK.L	gi|418694|pir||ABBOS	121	118	1.02e-18	9.45e-15	0	0
1.04e-18	9210	HCD	2	777.829	1554.65	K.DDPHACYSTVFDK.L	gi|418694|pir||ABBOS	132	124	1.04e-18	9.61e-15	0	0
1.18e-18	17112	HCD	2	871.415	1740.83	R.M*PCTEDYLSLILNR.L	gi|418694|pir||ABBOS	213	211	1.18e-18	1.1e-14	0	0
1.18e-18	17116	HCD	2	870.917	1740.83	R.M*PCTEDYLSLILNR.L	gi|418694|pir||ABBOS	196	194	1.18e-18	1.1e-14	0	0
1.2e-18	6835	HCD	3	705.299	2113.88	K.VHKECCHGDLLECADDR.A	gi|418694|pir||ABBOS	157	141	1.2e-18	1.13e-14	0	0
1.44e-18	16206	HCD	3	630.315	1888.93	R.HPYFYAPELLYYANK.Y	gi|418694|pir||ABBOS	115	110	1.44e-18	1.34e-14	0	0
1.54e-18	7417	HCD	3	562.278	1684.82	K.YICDNQDTISSKLK.E	gi|418694|pir||ABBOS	135	135	1.54e-18	1.43e-14	0	0
1.54e-18	7582	HCD	3	562.277	1684.82	K.YICDNQDTISSKLK.E	gi|418694|pir||ABBOS	148	148	1.54e-18	1.43e-14	0	0
1.54e-18	9239	HCD	3	717.027	2148.06	P.KLKPDPNTLCDEFKADEK.K	gi|418694|pir||ABBOS	161	145	1.54e-18	1.46e-14	0	0
1.55e-18	7787	HCD	4	636.048	2541.17	K.QEPERNECFLSHKDDSPDLPK.L	gi|418694|pir||ABBOS	177	143	1.55e-18	1.48e-14	0	0
1.59e-18	9331	HCD	4	562.737	2247.94	K.ECCHGDLLECADDRADLAK.Y	gi|418694|pir||ABBOS	137	119	1.59e-18	1.51e-14	0	0
1.67e-18	15166	HCD	3	833.406	2498.19	K.AFDEKLFTFHADICTLPDTEK.Q	gi|418694|pir||ABBOS	95	73	1.67e-18	1.6e-14	0	0
1.68e-18	14066	HCD	3	782.057	2343.15	D.AIPENLPPLTADFAEDKDVCK.N	gi|418694|pir||ABBOS	145	105	1.68e-18	1.6e-14	0	0
1.69e-18	10888	HCD	3	599.284	1795.83	K.DDPHACYSTVFDKLK.H	gi|418694|pir||ABBOS	102	96	1.69e-18	1.58e-14	0	0
1.72e-18	10175	HCD	3	547.318	1639.94	R.KVPQVSTPTLVEVSR.S	gi|418694|pir||ABBOS	107	103	1.72e-18	1.61e-14	0	0
1.75e-18	6905	HCD	3	562.279	1684.82	K.YICDNQDTISSKLK.E	gi|418694|pir||ABBOS	104	103	1.75e-18	1.63e-14	0	0
1.78e-18	8905	HCD	3	668.954	2004.84	K.VASLRETYGDMADCCEK.Q	gi|418694|pir||ABBOS	124	111	1.78e-18	1.68e-14	0	0
1.83e-18	14665	HCD	3	820.066	2458.18	K.DAIPENLPPLTADFAEDKDVCK.N	gi|418694|pir||ABBOS	120	81	1.83e-18	1.75e-14	0	0
1.87e-18	9907	HCD	3	518.888	1554.65	K.DDPHACYSTVFDK.L	gi|418694|pir||ABBOS	130	127	1.87e-18	1.72e-14	0	0
1.87e-18	9651	HCD	3	716.692	2148.06	K.LKPDPNTLCDEFKADEKK.F	gi|418694|pir||ABBOS	178	156	1.87e-18	1.77e-14	0	0
1.89e-18	8996	HCD	3	518.891	1554.65	K.DDPHACYSTVFDK.L	gi|418694|pir||ABBOS	102	96	1.89e-18	1.74e-14	0	0
1.96e-18	9622	HCD	2	777.828	1554.65	K.DDPHACYSTVFDK.L	gi|418694|pir||ABBOS	125	119	1.96e-18	1.81e-14	0	0
2.2e-18	10864	HCD	3	547.649	1639.94	R.KVPQVSTPTLVEVSR.S	gi|418694|pir||ABBOS	120	116	2.2e-18	2.06e-14	0	0
2.34e-18	10797	HCD	4	505.996	2019.97	K.LKPDPNTLCDEFKADEK.K	gi|418694|pir||ABBOS	101	92	2.34e-18	2.2e-14	0	0
2.38e-18	17897	HCD	2	862.922	1724.83	R.MPCTEDYLSLILNR.L	gi|418694|pir||ABBOS	182	182	2.38e-18	2.21e-14	0	0
2.61e-18	10399	HCD	3	599.282	1795.83	K.DDPHACYSTVFDKLK.H	gi|418694|pir||ABBOS	109	100	2.61e-18	2.44e-14	0	0
2.64e-18	8546	HCD	2	777.83	1554.65	K.DDPHACYSTVFDK.L	gi|418694|pir||ABBOS	123	121	2.64e-18	2.44e-14	0	0
3.06e-18	10819	HCD	3	547.318	1639.94	R.KVPQVSTPTLVEVSR.S	gi|418694|pir||ABBOS	107	103	3.06e-18	2.86e-14	0	0
3.36e-18	10679	HCD	4	505.747	2019.97	K.LKPDPNTLCDEFKADEK.K	gi|418694|pir||ABBOS	131	114	3.36e-18	3.17e-14	0	0
3.49e-18	8547	HCD	5	509.236	2541.17	K.QEPERNECFLSHKDDSPDLPK.L	gi|418694|pir||ABBOS	147	101	3.49e-18	3.33e-14	0	0
3.52e-18	9229	HCD	2	964.388	1927.8	K.CCAADDKEACFAVEGPK.L	gi|418694|pir||ABBOS	153	128	3.52e-18	3.32e-14	0	0
3.53e-18	2173	HCD	3	488.535	1463.59	K.TCVADESHAGCEK.S	gi|418694|pir||ABBOS	137	137	3.53e-18	3.26e-14	0	0
3.53e-18	2332	HCD	3	488.534	1463.59	K.TCVADESHAGCEK.S	gi|418694|pir||ABBOS	119	119	3.53e-18	3.26e-14	0	0
3.53e-18	2488	HCD	3	488.534	1463.59	K.TCVADESHAGCEK.S	gi|418694|pir||ABBOS	128	128	3.53e-18	3.26e-14	0	0
3.53e-18	2653	HCD	3	488.535	1463.59	K.TCVADESHAGCEK.S	gi|418694|pir||ABBOS	122	122	3.53e-18	3.26e-14	0	0
3.53e-18	3028	HCD	3	488.532	1463.59	K.TCVADESHAGCEK.S	gi|418694|pir||ABBOS	119	119	3.53e-18	3.26e-14	0	0
3.57e-18	10067	HCD	4	505.748	2019.97	K.LKPDPNTLCDEFKADEK.K	gi|418694|pir||ABBOS	113	100	3.57e-18	3.36e-14	0	0
4.04e-18	7589	HCD	2	843.413	1684.82	K.YICDNQDTISSKLK.E	gi|418694|pir||ABBOS	188	187	4.04e-18	3.75e-14	0	0
4.14e-18	14241	HCD	3	1003.82	3009.45	K.SHCIAEVEKDAIPENLPPLTADFAEDK.D	gi|418694|pir||ABBOS	182	113	4.14e-18	3.97e-14	0	0
4.91e-18	13274	HCD	4	878.923	3511.67	K.SHCIAEVEKDAIPENLPPLTADFAEDKDVCK.N	gi|418694|pir||ABBOS	145	87	4.91e-18	4.71e-14	0	0
4.93e-18	15074	HCD	3	636.647	1907.92	K.LFTFHADICTLPDTEK.Q	gi|418694|pir||ABBOS	96	85	4.93e-18	4.63e-14	0	0
4.97e-18	17553	HCD	3	733.705	2199.1	K.ATEEQLKTVMENFVAFVDK.C	gi|418694|pir||ABBOS	123	105	4.97e-18	4.72e-14	0	0
5.17e-18	14613	HCD	3	704.004	2110.01	L.IAFSQYLQQCPFDEHVK.L	gi|418694|pir||ABBOS	145	112	5.17e-18	4.87e-14	0	0
5.46e-18	10858	HCD	3	647.981	1941.92	R.ADLAKYICDNQDTISSK.L	gi|418694|pir||ABBOS	122	114	5.46e-18	5.14e-14	0	0
5.51e-18	8064	HCD	5	523.441	2612.16	K.VHKECCHGDLLECADDRADLAK.Y	gi|418694|pir||ABBOS	143	111	5.51e-18	5.27e-14	0	0
5.53e-18	9540	HCD	4	562.74	2247.94	K.ECCHGDLLECADDRADLAK.Y	gi|418694|pir||ABBOS	150	128	5.53e-18	5.25e-14	0	0
5.69e-18	17207	HCD	2	780.366	1559.72	K.TVMENFVAFVDKC.C	gi|418694|pir||ABBOS	138	128	5.69e-18	5.25e-14	0	0
5.88e-18	13523	HCD	5	703.344	3511.67	K.SHCIAEVEKDAIPENLPPLTADFAEDKDVCK.N	gi|418694|pir||ABBOS	102	59	5.88e-18	5.64e-14	0	0
6.12e-18	9420	HCD	2	777.829	1554.65	K.DDPHACYSTVFDK.L	gi|418694|pir||ABBOS	127	123	6.12e-18	5.65e-14	0	0
6.2e-18	6696	HCD	3	513.944	1539.82	R.LCVLHEKTPVSEK.V	gi|418694|pir||ABBOS	134	132	6.2e-18	5.72e-14	0	0
6.2e-18	6859	HCD	3	513.945	1539.82	R.LCVLHEKTPVSEK.V	gi|418694|pir||ABBOS	148	147	6.2e-18	5.72e-14	0	0
6.7e-18	9737	HCD	4	505.995	2019.97	K.LKPDPNTLCDEFKADEK.K	gi|418694|pir||ABBOS	136	113	6.7e-18	6.32e-14	0	0
6.92e-18	9892	HCD	2	788.887	1576.77	K.LKPDPNTLCDEFK.A	gi|418694|pir||ABBOS	149	144	6.92e-18	6.39e-14	0	0
7.11e-18	12241	HCD	4	820.609	3279.43	K.EYEATLEECCAKDDPHACYSTVFDKLK.H	gi|418694|pir||ABBOS	147	82	7.11e-18	6.82e-14	0	0
7.25e-18	14457	HCD	2	1229.59	2458.18	K.DAIPENLPPLTADFAEDKDVCK.N	gi|418694|pir||ABBOS	160	97	7.25e-18	6.92e-14	0	0
7.56e-18	9920	HCD	4	562.989	2247.94	K.ECCHGDLLECADDRADLAK.Y	gi|418694|pir||ABBOS	129	111	7.56e-18	7.18e-14	0	0
7.81e-18	10779	HCD	4	760.315	3038.25	K.EYEATLEECCAKDDPHACYSTVFDK.L	gi|418694|pir||ABBOS	161	95	7.81e-18	7.48e-14	0	0
8.3e-18	13545	HCD	3	820.066	2458.18	K.DAIPENLPPLTADFAEDKDVCK.N	gi|418694|pir||ABBOS	136	100	8.3e-18	7.93e-14	0	0
8.36e-18	2343	HCD	2	732.298	1463.59	K.TCVADESHAGCEK.S	gi|418694|pir||ABBOS	161	161	8.36e-18	7.72e-14	0	0
8.63e-18	9096	HCD	3	526.261	1576.77	K.LKPDPNTLCDEFK.A	gi|418694|pir||ABBOS	110	107	8.63e-18	7.96e-14	0	0
8.79e-18	8772	HCD	2	777.832	1554.65	K.DDPHACYSTVFDK.L	gi|418694|pir||ABBOS	119	115	8.79e-18	8.11e-14	0	0
8.8e-18	10583	HCD	2	788.886	1576.77	K.LKPDPNTLCDEFK.A	gi|418694|pir||ABBOS	159	154	8.8e-18	8.12e-14	0	0
9.06e-18	10375	HCD	2	788.887	1576.77	K.LKPDPNTLCDEFK.A	gi|418694|pir||ABBOS	171	163	9.06e-18	8.37e-14	0	0
9.46e-18	15460	HCD	3	869.735	2608.2	K.LVNELTEFAKTCVADESHAGCEK.S	gi|418694|pir||ABBOS	163	115	9.46e-18	9.05e-14	0	0
1.02e-17	12027	HCD	3	599.283	1795.83	K.DDPHACYSTVFDKLK.H	gi|418694|pir||ABBOS	103	94	1.02e-17	9.56e-14	0	0
1.03e-17	3425	HCD	2	747.762	1494.52	R.ETYGDM*ADCCEK.Q	gi|418694|pir||ABBOS	136	136	1.03e-17	9.46e-14	0	0
1.03e-17	3574	HCD	2	747.765	1494.52	R.ETYGDM*ADCCEK.Q	gi|418694|pir||ABBOS	139	139	1.03e-17	9.46e-14	0	0
1.03e-17	6076	HCD	2	739.765	1478.52	R.ETYGDMADCCEK.Q	gi|418694|pir||ABBOS	144	144	1.03e-17	9.46e-14	0	0
1.1e-17	8330	HCD	2	777.83	1554.65	K.DDPHACYSTVFDK.L	gi|418694|pir||ABBOS	128	124	1.1e-17	1.01e-13	0	0
1.11e-17	10143	HCD	2	788.888	1576.77	K.LKPDPNTLCDEFK.A	gi|418694|pir||ABBOS	153	146	1.11e-17	1.02e-13	0	0
1.12e-17	9578	HCD	2	1010.98	2019.97	K.LKPDPNTLCDEFKADEK.K	gi|418694|pir||ABBOS	177	138	1.12e-17	1.06e-13	0	0
1.15e-17	10754	HCD	2	788.888	1576.77	K.LKPDPNTLCDEFK.A	gi|418694|pir||ABBOS	164	157	1.15e-17	1.06e-13	0	0
1.2e-17	10131	HCD	2	789.384	1576.77	K.LKPDPNTLCDEFK.A	gi|418694|pir||ABBOS	161	156	1.2e-17	1.11e-13	0	0
1.24e-17	9711	HCD	3	526.261	1576.77	K.LKPDPNTLCDEFK.A	gi|418694|pir||ABBOS	106	104	1.24e-17	1.14e-13	0	0
1.37e-17	9826	HCD	2	907.401	1814.83	R.LAKEYEATLEECCAK.D	gi|418694|pir||ABBOS	176	146	1.37e-17	1.28e-13	0	0
1.49e-17	16778	HCD	3	774.729	2322.16	L.VLIAFSQYLQQCPFDEHVK.L	gi|418694|pir||ABBOS	126	102	1.49e-17	1.42e-13	0	0
1.5e-17	8987	HCD	2	900.426	1798.84	C.HGDLLECADDRADLAK.Y	gi|418694|pir||ABBOS	239	213	1.5e-17	1.41e-13	0	0
1.55e-17	9981	HCD	2	778.325	1554.65	K.DDPHACYSTVFDK.L	gi|418694|pir||ABBOS	127	122	1.55e-17	1.43e-13	0	0
1.56e-17	9488	HCD	2	889.908	1778.82	F.SQYLQQCPFDEHVK.L	gi|418694|pir||ABBOS	181	164	1.56e-17	1.45e-13	0	0
1.57e-17	9378	HCD	3	634.955	1901.87	R.NECFLSHKDDSPDLPK.L	gi|418694|pir||ABBOS	157	139	1.57e-17	1.48e-13	0	0
1.62e-17	9663	HCD	2	889.909	1778.82	F.SQYLQQCPFDEHVK.L	gi|418694|pir||ABBOS	191	174	1.62e-17	1.51e-13	0	0
1.63e-17	14477	HCD	2	788.362	1575.72	K.TVM*ENFVAFVDKC.C	gi|418694|pir||ABBOS	113	111	1.63e-17	1.5e-13	0	0
1.67e-17	8405	HCD	2	894.416	1787.83	N.ECFLSHKDDSPDLPK.L	gi|418694|pir||ABBOS	185	155	1.67e-17	1.56e-13	0	0
1.75e-17	15380	HCD	2	708.352	1415.69	K.TVM*ENFVAFVDK.C	gi|418694|pir||ABBOS	131	129	1.75e-17	1.6e-13	0	0
1.75e-17	17359	HCD	2	700.843	1399.69	K.TVMENFVAFVDK.C	gi|418694|pir||ABBOS	134	134	1.75e-17	1.6e-13	0	0
1.75e-17	17472	HCD	2	700.352	1399.69	K.TVMENFVAFVDK.C	gi|418694|pir||ABBOS	140	138	1.75e-17	1.6e-13	0	0
1.75e-17	17787	HCD	2	700.351	1399.69	K.TVMENFVAFVDK.C	gi|418694|pir||ABBOS	152	150	1.75e-17	1.6e-13	0	0
1.81e-17	8391	HCD	3	596.613	1787.83	N.ECFLSHKDDSPDLPK.L	gi|418694|pir||ABBOS	137	123	1.81e-17	1.69e-13	0	0
1.83e-17	7427	HCD	2	842.911	1684.82	K.YICDNQDTISSKLK.E	gi|418694|pir||ABBOS	141	140	1.83e-17	1.7e-13	0	0
2.07e-17	4352	HCD	2	747.764	1494.52	R.ETYGDM*ADCCEK.Q	gi|418694|pir||ABBOS	112	112	2.07e-17	1.89e-13	0	0
2.07e-17	5948	HCD	2	748.263	1494.52	R.ETYGDM*ADCCEK.Q	gi|418694|pir||ABBOS	93	93	2.07e-17	1.89e-13	0	0
2.13e-17	9006	HCD	2	777.83	1554.65	K.DDPHACYSTVFDK.L	gi|418694|pir||ABBOS	120	116	2.13e-17	1.97e-13	0	0
2.15e-17	1889	HCD	3	531.234	1591.68	A.KTCVADESHAGCEK.S	gi|418694|pir||ABBOS	146	133	2.15e-17	1.99e-13	0	0
2.21e-17	5916	HCD	2	739.766	1478.52	R.ETYGDMADCCEK.Q	gi|418694|pir||ABBOS	154	146	2.21e-17	2.02e-13	0	0
2.41e-17	10919	HCD	2	789.385	1576.77	K.LKPDPNTLCDEFK.A	gi|418694|pir||ABBOS	171	163	2.41e-17	2.22e-13	0	0
2.48e-17	16486	HCD	3	649.345	1946.02	K.SLHTLFGDELCKVASLR.E	gi|418694|pir||ABBOS	136	112	2.48e-17	2.34e-13	0	0
2.5e-17	8088	HCD	3	669.287	2004.84	K.VASLRETYGDMADCCEK.Q	gi|418694|pir||ABBOS	160	128	2.5e-17	2.36e-13	0	0
2.51e-17	9755	HCD	2	789.381	1576.77	K.LKPDPNTLCDEFK.A	gi|418694|pir||ABBOS	166	158	2.51e-17	2.32e-13	0	0
2.6e-17	17147	HCD	2	863.409	1724.83	R.MPCTEDYLSLILNR.L	gi|418694|pir||ABBOS	158	150	2.6e-17	2.42e-13	0	0
2.61e-17	6677	HCD	3	514.278	1539.82	R.LCVLHEKTPVSEK.V	gi|418694|pir||ABBOS	120	117	2.61e-17	2.41e-13	0	0
2.7e-17	7735	HCD	2	804.374	1607.74	C.AADDKEACFAVEGPK.L	gi|418694|pir||ABBOS	190	169	2.7e-17	2.52e-13	0	0
2.74e-17	8944	HCD	3	600.285	1798.84	C.HGDLLECADDRADLAK.Y	gi|418694|pir||ABBOS	150	131	2.74e-17	2.57e-13	0	0
2.78e-17	11044	HCD	3	547.648	1639.94	R.KVPQVSTPTLVEVSR.S	gi|418694|pir||ABBOS	105	100	2.78e-17	2.6e-13	0	0
2.82e-17	10882	HCD	2	1520.14	3038.25	K.EYEATLEECCAKDDPHACYSTVFDK.L	gi|418694|pir||ABBOS	143	60	2.82e-17	2.7e-13	0	0
3.11e-17	10582	HCD	3	526.26	1576.77	K.LKPDPNTLCDEFK.A	gi|418694|pir||ABBOS	116	109	3.11e-17	2.87e-13	0	0
3.31e-17	4077	HCD	2	748.263	1494.52	R.ETYGDM*ADCCEK.Q	gi|418694|pir||ABBOS	107	104	3.31e-17	3.03e-13	0	0
3.36e-17	16871	HCD	3	518.89	1554.65	K.DDPHACYSTVFDK.L	gi|418694|pir||ABBOS	86	85	3.36e-17	3.1e-13	0	0
3.51e-17	8789	HCD	4	538.018	2148.06	K.LKPDPNTLCDEFKADEKK.F	gi|418694|pir||ABBOS	174	140	3.51e-17	3.32e-13	0	0
3.52e-17	14683	HCD	2	954.969	1907.92	K.LFTFHADICTLPDTEK.Q	gi|418694|pir||ABBOS	194	155	3.52e-17	3.3e-13	0	0
3.61e-17	9915	HCD	2	824.389	1647.77	F.TFHADICTLPDTEK.Q	gi|418694|pir||ABBOS	153	137	3.61e-17	3.35e-13	0	0
3.65e-17	9171	HCD	3	634.955	1901.87	R.NECFLSHKDDSPDLPK.L	gi|418694|pir||ABBOS	158	139	3.65e-17	3.43e-13	0	0
3.92e-17	4701	HCD	2	748.267	1494.52	R.ETYGDM*ADCCEK.Q	gi|418694|pir||ABBOS	106	103	3.92e-17	3.59e-13	0	0
4.13e-17	9975	HCD	2	789.388	1576.77	K.LKPDPNTLCDEFK.A	gi|418694|pir||ABBOS	160	150	4.13e-17	3.82e-13	0	0
4.16e-17	9554	HCD	2	852.932	1704.86	P.KLKPDPNTLCDEFK.A	gi|418694|pir||ABBOS	146	133	4.16e-17	3.87e-13	0	0
4.41e-17	10000	HCD	2	907.405	1814.83	R.LAKEYEATLEECCAK.D	gi|418694|pir||ABBOS	174	148	4.41e-17	4.12e-13	0	0
4.49e-17	10417	HCD	3	547.317	1639.94	R.KVPQVSTPTLVEVSR.S	gi|418694|pir||ABBOS	103	96	4.49e-17	4.2e-13	0	0
4.5e-17	9568	HCD	4	505.993	2019.97	K.LKPDPNTLCDEFKADEK.K	gi|418694|pir||ABBOS	149	120	4.5e-17	4.24e-13	0	0
4.73e-17	17470	HCD	4	623.823	2492.26	K.GLVLIAFSQYLQQCPFDEHVK.L	gi|418694|pir||ABBOS	93	68	4.73e-17	4.51e-13	0	0
4.86e-17	9520	HCD	3	674.32	2019.97	K.LKPDPNTLCDEFKADEK.K	gi|418694|pir||ABBOS	184	137	4.86e-17	4.58e-13	0	0
4.96e-17	8018	HCD	4	636.047	2541.17	K.QEPERNECFLSHKDDSPDLPK.L	gi|418694|pir||ABBOS	187	131	4.96e-17	4.73e-13	0	0
5.02e-17	14165	HCD	4	569.045	2272.12	A.IPENLPPLTADFAEDKDVCK.N	gi|418694|pir||ABBOS	134	97	5.02e-17	4.78e-13	0	0
5.31e-17	10252	HCD	4	505.747	2019.97	K.LKPDPNTLCDEFKADEK.K	gi|418694|pir||ABBOS	109	97	5.31e-17	5e-13	0	0
5.32e-17	10615	HCD	3	547.316	1639.94	R.KVPQVSTPTLVEVSR.S	gi|418694|pir||ABBOS	108	101	5.32e-17	4.97e-13	0	0
5.38e-17	12260	HCD	5	656.691	3279.43	K.EYEATLEECCAKDDPHACYSTVFDKLK.H	gi|418694|pir||ABBOS	149	83	5.38e-17	5.15e-13	0	0
5.38e-17	9131	HCD	2	788.888	1576.77	K.LKPDPNTLCDEFK.A	gi|418694|pir||ABBOS	161	150	5.38e-17	4.97e-13	0	0
5.51e-17	11045	HCD	2	720.409	1439.81	R.RHPEYAVSVLLR.L	gi|418694|pir||ABBOS	125	125	5.51e-17	5.04e-13	0	0
5.51e-17	11216	HCD	2	720.408	1439.81	R.RHPEYAVSVLLR.L	gi|418694|pir||ABBOS	110	110	5.51e-17	5.04e-13	0	0
5.51e-17	11414	HCD	3	480.608	1439.81	R.RHPEYAVSVLLR.L	gi|418694|pir||ABBOS	116	116	5.51e-17	5.04e-13	0	0
5.51e-17	11612	HCD	3	480.608	1439.81	R.RHPEYAVSVLLR.L	gi|418694|pir||ABBOS	116	116	5.51e-17	5.04e-13	0	0
5.51e-17	12129	HCD	3	480.61	1439.81	R.RHPEYAVSVLLR.L	gi|418694|pir||ABBOS	113	113	5.51e-17	5.04e-13	0	0
5.57e-17	9893	HCD	3	605.27	1814.83	R.LAKEYEATLEECCAK.D	gi|418694|pir||ABBOS	106	99	5.57e-17	5.21e-13	0	0
5.7e-17	5124	HCD	3	489.576	1466.71	K.VTKCCTESLVNR.R	gi|418694|pir||ABBOS	119	119	5.7e-17	5.22e-13	0	0
6.16e-17	8743	HCD	3	518.89	1554.65	K.DDPHACYSTVFDK.L	gi|418694|pir||ABBOS	79	76	6.16e-17	5.69e-13	0	0
6.19e-17	11215	HCD	3	480.608	1439.81	R.RHPEYAVSVLLR.L	gi|418694|pir||ABBOS	115	112	6.19e-17	5.66e-13	0	0
6.2e-17	9733	HCD	2	778.329	1554.65	K.DDPHACYSTVFDK.L	gi|418694|pir||ABBOS	114	108	6.2e-17	5.72e-13	0	0
6.51e-17	8750	HCD	3	750.325	2247.94	K.ECCHGDLLECADDRADLAK.Y	gi|418694|pir||ABBOS	142	97	6.51e-17	6.18e-13	0	0
6.58e-17	11415	HCD	2	720.409	1439.81	R.RHPEYAVSVLLR.L	gi|418694|pir||ABBOS	114	114	6.58e-17	6.02e-13	0	0
6.86e-17	9879	HCD	5	430.419	2148.06	K.LKPDPNTLCDEFKADEKK.F	gi|418694|pir||ABBOS	112	92	6.86e-17	6.49e-13	0	0
6.91e-17	4242	HCD	2	748.263	1494.52	R.ETYGDM*ADCCEK.Q	gi|418694|pir||ABBOS	111	106	6.91e-17	6.33e-13	0	0
7.47e-17	14586	HCD	3	704.341	2110.01	L.IAFSQYLQQCPFDEHVK.L	gi|418694|pir||ABBOS	128	97	7.47e-17	7.05e-13	0	0
7.56e-17	15547	HCD	2	708.35	1415.69	K.TVM*ENFVAFVDK.C	gi|418694|pir||ABBOS	146	142	7.56e-17	6.92e-13	0	0
7.66e-17	9346	HCD	2	852.933	1704.86	P.KLKPDPNTLCDEFK.A	gi|418694|pir||ABBOS	157	144	7.66e-17	7.12e-13	0	0
7.73e-17	15050	HCD	2	708.843	1415.69	K.TVM*ENFVAFVDK.C	gi|418694|pir||ABBOS	146	141	7.73e-17	7.08e-13	0	0
7.79e-17	14326	HCD	2	740.402	1479.8	K.LGEYGFQNALIVR.Y	gi|418694|pir||ABBOS	190	190	7.79e-17	7.19e-13	0	0
7.79e-17	14533	HCD	2	740.401	1479.8	K.LGEYGFQNALIVR.Y	gi|418694|pir||ABBOS	175	175	7.79e-17	7.19e-13	0	0
7.79e-17	14709	HCD	2	740.403	1479.8	K.LGEYGFQNALIVR.Y	gi|418694|pir||ABBOS	183	183	7.79e-17	7.19e-13	0	0
7.79e-17	14863	HCD	2	740.402	1479.8	K.LGEYGFQNALIVR.Y	gi|418694|pir||ABBOS	187	187	7.79e-17	7.19e-13	0	0
7.79e-17	15018	HCD	2	740.403	1479.8	K.LGEYGFQNALIVR.Y	gi|418694|pir||ABBOS	181	181	7.79e-17	7.19e-13	0	0
7.79e-17	15138	HCD	2	740.901	1479.8	K.LGEYGFQNALIVR.Y	gi|418694|pir||ABBOS	175	175	7.79e-17	7.19e-13	0	0
7.79e-17	15448	HCD	2	740.404	1479.8	K.LGEYGFQNALIVR.Y	gi|418694|pir||ABBOS	169	169	7.79e-17	7.19e-13	0	0
8.28e-17	15309	HCD	3	844.081	2529.22	K.QNCDQFEKLGEYGFQNALIVR.Y	gi|418694|pir||ABBOS	153	105	8.28e-17	7.9e-13	0	0
8.28e-17	7996	HCD	5	509.039	2541.17	K.QEPERNECFLSHKDDSPDLPK.L	gi|418694|pir||ABBOS	145	91	8.28e-17	7.9e-13	0	0
8.52e-17	9542	HCD	2	778.329	1554.65	K.DDPHACYSTVFDK.L	gi|418694|pir||ABBOS	117	108	8.52e-17	7.87e-13	0	0
8.99e-17	3726	HCD	2	747.766	1494.52	R.ETYGDM*ADCCEK.Q	gi|418694|pir||ABBOS	135	127	8.99e-17	8.23e-13	0	0
9.16e-17	3876	HCD	2	747.765	1494.52	R.ETYGDM*ADCCEK.Q	gi|418694|pir||ABBOS	130	120	9.16e-17	8.39e-13	0	0
9.32e-17	8930	HCD	2	783.862	1566.71	D.PNTLCDEFKADEK.K	gi|418694|pir||ABBOS	169	156	9.32e-17	8.6e-13	0	0
9.57e-17	6434	HCD	2	733.345	1466.71	K.VTKCCTESLVNR.R	gi|418694|pir||ABBOS	132	132	9.57e-17	8.76e-13	0	0
9.83e-17	7099	HCD	2	751.809	1502.61	K.EYEATLEECCAK.D	gi|418694|pir||ABBOS	158	158	9.83e-17	8.99e-13	0	0
9.83e-17	7262	HCD	2	751.811	1502.61	K.EYEATLEECCAK.D	gi|418694|pir||ABBOS	151	151	9.83e-17	8.99e-13	0	0
9.83e-17	7425	HCD	2	751.808	1502.61	K.EYEATLEECCAK.D	gi|418694|pir||ABBOS	154	154	9.83e-17	8.99e-13	0	0
9.83e-17	7584	HCD	2	751.811	1502.61	K.EYEATLEECCAK.D	gi|418694|pir||ABBOS	149	149	9.83e-17	8.99e-13	0	0
9.83e-17	8049	HCD	2	752.309	1502.61	K.EYEATLEECCAK.D	gi|418694|pir||ABBOS	175	175	9.83e-17	8.99e-13	0	0
9.97e-17	14263	HCD	2	708.347	1415.69	K.TVM*ENFVAFVDK.C	gi|418694|pir||ABBOS	137	135	9.97e-17	9.12e-13	0	0
9.97e-17	14728	HCD	2	700.353	1399.69	K.TVMENFVAFVDK.C	gi|418694|pir||ABBOS	127	124	9.97e-17	9.12e-13	0	0
9.97e-17	15204	HCD	2	708.844	1415.69	K.TVM*ENFVAFVDK.C	gi|418694|pir||ABBOS	154	152	9.97e-17	9.12e-13	0	0
9.97e-17	15784	HCD	2	708.346	1415.69	K.TVM*ENFVAFVDK.C	gi|418694|pir||ABBOS	143	141	9.97e-17	9.12e-13	0	0
9.97e-17	15938	HCD	2	708.348	1415.69	K.TVM*ENFVAFVDK.C	gi|418694|pir||ABBOS	142	140	9.97e-17	9.12e-13	0	0
9.97e-17	16285	HCD	2	708.348	1415.69	K.TVM*ENFVAFVDK.C	gi|418694|pir||ABBOS	139	137	9.97e-17	9.12e-13	0	0
9.97e-17	16438	HCD	2	708.351	1415.69	K.TVM*ENFVAFVDK.C	gi|418694|pir||ABBOS	137	135	9.97e-17	9.12e-13	0	0
9.97e-17	16746	HCD	2	708.35	1415.69	K.TVM*ENFVAFVDK.C	gi|418694|pir||ABBOS	145	143	9.97e-17	9.12e-13	0	0
9.97e-17	16811	HCD	2	700.352	1399.69	K.TVMENFVAFVDK.C	gi|418694|pir||ABBOS	144	141	9.97e-17	9.12e-13	0	0
9.97e-17	16905	HCD	2	708.349	1415.69	K.TVM*ENFVAFVDK.C	gi|418694|pir||ABBOS	146	144	9.97e-17	9.12e-13	0	0
9.97e-17	17160	HCD	2	700.349	1399.69	K.TVMENFVAFVDK.C	gi|418694|pir||ABBOS	150	147	9.97e-17	9.12e-13	0	0
9.97e-17	17634	HCD	2	700.35	1399.69	K.TVMENFVAFVDK.C	gi|418694|pir||ABBOS	149	145	9.97e-17	9.12e-13	0	0
1.03e-16	16135	HCD	2	708.35	1415.69	K.TVM*ENFVAFVDK.C	gi|418694|pir||ABBOS	132	129	1.03e-16	9.43e-13	0	0
1.05e-16	15597	HCD	2	700.352	1399.69	K.TVMENFVAFVDK.C	gi|418694|pir||ABBOS	135	133	1.05e-16	9.64e-13	0	0
1.06e-16	6243	HCD	3	558.595	1673.77	K.QEPERNECFLSHK.D	gi|418694|pir||ABBOS	122	111	1.06e-16	9.75e-13	0	0
1.07e-16	3039	HCD	2	748.263	1494.52	R.ETYGDM*ADCCEK.Q	gi|418694|pir||ABBOS	105	104	1.07e-16	9.78e-13	0	0
1.1e-16	10432	HCD	2	706.893	1412.77	V.PQVSTPTLVEVSR.S	gi|418694|pir||ABBOS	166	153	1.1e-16	1.02e-12	0	0
1.12e-16	16932	HCD	3	767.702	2301.08	K.NYQEAKDAFLGSFLYEYSR.R	gi|418694|pir||ABBOS	133	106	1.12e-16	1.06e-12	0	0
1.17e-16	17930	HCD	2	700.35	1399.69	K.TVMENFVAFVDK.C	gi|418694|pir||ABBOS	132	130	1.17e-16	1.07e-12	0	0
1.18e-16	16976	HCD	2	700.351	1399.69	K.TVMENFVAFVDK.C	gi|418694|pir||ABBOS	141	135	1.18e-16	1.08e-12	0	0
1.23e-16	9757	HCD	2	1074.53	2148.06	K.LKPDPNTLCDEFKADEKK.F	gi|418694|pir||ABBOS	124	83	1.23e-16	1.17e-12	0	0
1.23e-16	9717	HCD	4	505.747	2019.97	K.LKPDPNTLCDEFKADEK.K	gi|418694|pir||ABBOS	127	102	1.23e-16	1.16e-12	0	0
1.27e-16	6408	HCD	2	739.767	1478.52	R.ETYGDMADCCEK.Q	gi|418694|pir||ABBOS	154	141	1.27e-16	1.16e-12	0	0
1.28e-16	3047	HCD	2	747.766	1494.52	R.ETYGDM*ADCCEK.Q	gi|418694|pir||ABBOS	134	124	1.28e-16	1.17e-12	0	0
1.3e-16	7700	HCD	2	752.306	1502.61	K.EYEATLEECCAK.D	gi|418694|pir||ABBOS	163	162	1.3e-16	1.19e-12	0	0
1.35e-16	17076	HCD	2	708.346	1415.69	K.TVM*ENFVAFVDK.C	gi|418694|pir||ABBOS	114	111	1.35e-16	1.23e-12	0	0
1.36e-16	14832	HCD	2	708.35	1415.69	K.TVM*ENFVAFVDK.C	gi|418694|pir||ABBOS	136	133	1.36e-16	1.24e-12	0	0
1.43e-16	14039	HCD	2	708.347	1415.69	K.TVM*ENFVAFVDK.C	gi|418694|pir||ABBOS	138	132	1.43e-16	1.3e-12	0	0
1.43e-16	16593	HCD	2	708.35	1415.69	K.TVM*ENFVAFVDK.C	gi|418694|pir||ABBOS	137	133	1.43e-16	1.3e-12	0	0
1.45e-16	17135	HCD	2	708.849	1415.69	K.TVM*ENFVAFVDK.C	gi|418694|pir||ABBOS	149	142	1.45e-16	1.33e-12	0	0
1.5e-16	8765	HCD	3	596.615	1787.83	N.ECFLSHKDDSPDLPK.L	gi|418694|pir||ABBOS	113	95	1.5e-16	1.4e-12	0	0
1.5e-16	5089	HCD	2	739.767	1478.52	R.ETYGDMADCCEK.Q	gi|418694|pir||ABBOS	151	135	1.5e-16	1.38e-12	0	0
1.53e-16	14151	HCD	2	708.846	1415.69	K.TVM*ENFVAFVDK.C	gi|418694|pir||ABBOS	136	130	1.53e-16	1.4e-12	0	0
1.55e-16	16888	HCD	2	827.92	1654.82	P.YFYAPELLYYANK.Y	gi|418694|pir||ABBOS	149	135	1.55e-16	1.43e-12	0	0
1.56e-16	8106	HCD	5	523.239	2612.16	K.VHKECCHGDLLECADDRADLAK.Y	gi|418694|pir||ABBOS	140	105	1.56e-16	1.49e-12	0	0
1.6e-16	16867	HCD	3	526.262	1576.77	K.LKPDPNTLCDEFK.A	gi|418694|pir||ABBOS	112	108	1.6e-16	1.48e-12	0	0
1.61e-16	4967	HCD	3	489.575	1466.71	K.VTKCCTESLVNR.R	gi|418694|pir||ABBOS	129	125	1.61e-16	1.47e-12	0	0
1.63e-16	14684	HCD	2	708.349	1415.69	K.TVM*ENFVAFVDK.C	gi|418694|pir||ABBOS	137	131	1.63e-16	1.5e-12	0	0
1.71e-16	7813	HCD	2	874.847	1749.66	K.ECCHGDLLECADDR.A	gi|418694|pir||ABBOS	198	171	1.71e-16	1.59e-12	0	0
1.81e-16	13834	HCD	2	708.345	1415.69	K.TVM*ENFVAFVDK.C	gi|418694|pir||ABBOS	132	128	1.81e-16	1.65e-12	0	0
1.85e-16	11198	HCD	3	627.642	1880.92	R.RPCFSALTPDETYVPK.A	gi|418694|pir||ABBOS	111	92	1.85e-16	1.74e-12	0	0
1.96e-16	6697	HCD	3	500.255	1498.75	C.FLSHKDDSPDLPK.L	gi|418694|pir||ABBOS	134	121	1.96e-16	1.81e-12	0	0
2e-16	6702	HCD	2	752.306	1502.61	K.EYEATLEECCAK.D	gi|418694|pir||ABBOS	168	165	2e-16	1.83e-12	0	0
2e-16	4870	HCD	2	722.326	1443.64	K.YICDNQDTISSK.L	gi|418694|pir||ABBOS	147	147	2e-16	1.83e-12	0	0
2e-16	5022	HCD	2	722.327	1443.64	K.YICDNQDTISSK.L	gi|418694|pir||ABBOS	148	148	2e-16	1.83e-12	0	0
2e-16	5422	HCD	2	722.324	1443.64	K.YICDNQDTISSK.L	gi|418694|pir||ABBOS	151	151	2e-16	1.83e-12	0	0
2e-16	5651	HCD	2	722.325	1443.64	K.YICDNQDTISSK.L	gi|418694|pir||ABBOS	151	151	2e-16	1.83e-12	0	0
2e-16	6393	HCD	2	722.822	1443.64	K.YICDNQDTISSK.L	gi|418694|pir||ABBOS	151	151	2e-16	1.83e-12	0	0
2e-16	6671	HCD	2	722.822	1443.64	K.YICDNQDTISSK.L	gi|418694|pir||ABBOS	153	153	2e-16	1.83e-12	0	0
2e-16	6915	HCD	2	722.324	1443.64	K.YICDNQDTISSK.L	gi|418694|pir||ABBOS	139	139	2e-16	1.83e-12	0	0
2e-16	7814	HCD	2	722.327	1443.64	K.YICDNQDTISSK.L	gi|418694|pir||ABBOS	155	155	2e-16	1.83e-12	0	0
2.01e-16	8729	HCD	3	749.985	2247.94	K.ECCHGDLLECADDRADLAK.Y	gi|418694|pir||ABBOS	143	97	2.01e-16	1.9e-12	0	0
2.01e-16	17402	HCD	2	784.375	1567.74	K.DAFLGSFLYEYSR.R	gi|418694|pir||ABBOS	147	146	2.01e-16	1.85e-12	0	0
2.03e-16	17194	HCD	2	784.378	1567.74	K.DAFLGSFLYEYSR.R	gi|418694|pir||ABBOS	150	149	2.03e-16	1.88e-12	0	0
2.1e-16	15490	HCD	3	652.66	1955.96	K.DAIPENLPPLTADFAEDK.D	gi|418694|pir||ABBOS	113	89	2.1e-16	1.98e-12	0	0
2.2e-16	8111	HCD	2	751.808	1502.61	K.EYEATLEECCAK.D	gi|418694|pir||ABBOS	150	149	2.2e-16	2.01e-12	0	0
2.29e-16	12224	HCD	2	814.386	1627.77	P.CFSALTPDETYVPK.A	gi|418694|pir||ABBOS	136	116	2.29e-16	2.13e-12	0	0
2.29e-16	11039	HCD	3	480.609	1439.81	R.RHPEYAVSVLLR.L	gi|418694|pir||ABBOS	118	110	2.29e-16	2.1e-12	0	0
2.33e-16	8819	HCD	4	562.741	2247.94	K.ECCHGDLLECADDRADLAK.Y	gi|418694|pir||ABBOS	138	107	2.33e-16	2.22e-12	0	0
2.37e-16	14479	HCD	3	820.065	2458.18	K.DAIPENLPPLTADFAEDKDVCK.N	gi|418694|pir||ABBOS	110	71	2.37e-16	2.26e-12	0	0
2.41e-16	6707	HCD	2	722.322	1443.64	K.YICDNQDTISSK.L	gi|418694|pir||ABBOS	155	152	2.41e-16	2.2e-12	0	0
2.45e-16	11614	HCD	2	720.408	1439.81	R.RHPEYAVSVLLR.L	gi|418694|pir||ABBOS	110	109	2.45e-16	2.24e-12	0	0
2.53e-16	6242	HCD	2	739.767	1478.52	R.ETYGDMADCCEK.Q	gi|418694|pir||ABBOS	155	140	2.53e-16	2.31e-12	0	0
2.6e-16	10391	HCD	3	599.615	1795.83	K.DDPHACYSTVFDKLK.H	gi|418694|pir||ABBOS	100	89	2.6e-16	2.43e-12	0	0
2.61e-16	10189	HCD	2	706.891	1412.77	V.PQVSTPTLVEVSR.S	gi|418694|pir||ABBOS	166	153	2.61e-16	2.41e-12	0	0
2.62e-16	6317	HCD	2	722.327	1443.64	K.YICDNQDTISSK.L	gi|418694|pir||ABBOS	156	150	2.62e-16	2.4e-12	0	0
2.62e-16	9889	HCD	3	526.259	1576.77	K.LKPDPNTLCDEFK.A	gi|418694|pir||ABBOS	114	109	2.62e-16	2.42e-12	0	0
2.74e-16	6536	HCD	2	722.32	1443.64	K.YICDNQDTISSK.L	gi|418694|pir||ABBOS	149	147	2.74e-16	2.51e-12	0	0
2.79e-16	5520	HCD	3	511.598	1532.78	K.LKECCDKPLLEK.S	gi|418694|pir||ABBOS	124	124	2.79e-16	2.55e-12	0	0
2.79e-16	5726	HCD	3	511.598	1532.78	K.LKECCDKPLLEK.S	gi|418694|pir||ABBOS	125	125	2.79e-16	2.55e-12	0	0
2.79e-16	5897	HCD	3	511.599	1532.78	K.LKECCDKPLLEK.S	gi|418694|pir||ABBOS	117	117	2.79e-16	2.55e-12	0	0
2.79e-16	6144	HCD	3	511.597	1532.78	K.LKECCDKPLLEK.S	gi|418694|pir||ABBOS	89	89	2.79e-16	2.55e-12	0	0
2.79e-16	6305	HCD	4	383.951	1532.78	K.LKECCDKPLLEK.S	gi|418694|pir||ABBOS	110	110	2.79e-16	2.55e-12	0	0
3.01e-16	16138	HCD	2	822.436	1642.86	K.LGEYGFQNALIVRY.T	gi|418694|pir||ABBOS	169	154	3.01e-16	2.8e-12	0	0
3.02e-16	10142	HCD	3	526.262	1576.77	K.LKPDPNTLCDEFK.A	gi|418694|pir||ABBOS	119	110	3.02e-16	2.79e-12	0	0
3.05e-16	8929	HCD	3	522.909	1566.71	D.PNTLCDEFKADEK.K	gi|418694|pir||ABBOS	126	113	3.05e-16	2.81e-12	0	0
3.12e-16	10374	HCD	3	526.26	1576.77	K.LKPDPNTLCDEFK.A	gi|418694|pir||ABBOS	105	98	3.12e-16	2.88e-12	0	0
3.17e-16	6836	HCD	2	770.916	1539.82	R.LCVLHEKTPVSEK.V	gi|418694|pir||ABBOS	144	133	3.17e-16	2.92e-12	0	0
3.31e-16	9190	HCD	2	951.93	1901.87	R.NECFLSHKDDSPDLPK.L	gi|418694|pir||ABBOS	204	146	3.31e-16	3.11e-12	0	0
3.55e-16	18204	HCD	2	700.35	1399.69	K.TVMENFVAFVDK.C	gi|418694|pir||ABBOS	115	115	3.55e-16	3.24e-12	0	0
3.63e-16	5908	HCD	2	722.822	1443.64	K.YICDNQDTISSK.L	gi|418694|pir||ABBOS	164	154	3.63e-16	3.32e-12	0	0
3.71e-16	10494	HCD	4	505.747	2019.97	K.LKPDPNTLCDEFKADEK.K	gi|418694|pir||ABBOS	128	104	3.71e-16	3.5e-12	0	0
3.99e-16	6825	HCD	2	722.819	1443.64	K.YICDNQDTISSK.L	gi|418694|pir||ABBOS	160	159	3.99e-16	3.65e-12	0	0
4.21e-16	16145	HCD	2	821.935	1642.86	K.LGEYGFQNALIVRY.T	gi|418694|pir||ABBOS	172	153	4.21e-16	3.92e-12	0	0
4.23e-16	5825	HCD	2	722.326	1443.64	K.YICDNQDTISSK.L	gi|418694|pir||ABBOS	161	151	4.23e-16	3.87e-12	0	0
4.42e-16	6751	HCD	2	700.325	1399.65	F.HADICTLPDTEK.Q	gi|418694|pir||ABBOS	152	139	4.42e-16	4.05e-12	0	0
4.5e-16	18073	HCD	2	700.351	1399.69	K.TVMENFVAFVDK.C	gi|418694|pir||ABBOS	131	131	4.5e-16	4.11e-12	0	0
4.52e-16	15741	HCD	2	708.846	1415.69	K.TVM*ENFVAFVDK.C	gi|418694|pir||ABBOS	136	132	4.52e-16	4.14e-12	0	0
4.62e-16	5187	HCD	2	722.324	1443.64	K.YICDNQDTISSK.L	gi|418694|pir||ABBOS	160	148	4.62e-16	4.23e-12	0	0
4.68e-16	5269	HCD	3	511.599	1532.78	K.LKECCDKPLLEK.S	gi|418694|pir||ABBOS	125	124	4.68e-16	4.28e-12	0	0
4.71e-16	17721	HCD	2	784.376	1567.74	K.DAFLGSFLYEYSR.R	gi|418694|pir||ABBOS	139	136	4.71e-16	4.35e-12	0	0
4.76e-16	14912	HCD	4	878.921	3511.67	K.SHCIAEVEKDAIPENLPPLTADFAEDKDVCK.N	gi|418694|pir||ABBOS	190	91	4.76e-16	4.57e-12	0	0
4.93e-16	10640	HCD	3	523.243	1566.71	D.PNTLCDEFKADEK.K	gi|418694|pir||ABBOS	114	101	4.93e-16	4.55e-12	0	0
5.27e-16	17161	HCD	2	797.399	1593.79	M.PCTEDYLSLILNR.L	gi|418694|pir||ABBOS	205	192	5.27e-16	4.87e-12	0	0
5.53e-16	10753	HCD	3	526.261	1576.77	K.LKPDPNTLCDEFK.A	gi|418694|pir||ABBOS	112	105	5.53e-16	5.1e-12	0	0
5.7e-16	9944	HCD	2	1074.53	2148.06	K.LKPDPNTLCDEFKADEKK.F	gi|418694|pir||ABBOS	141	99	5.7e-16	5.39e-12	0	0
5.72e-16	7100	HCD	2	700.328	1399.65	F.HADICTLPDTEK.Q	gi|418694|pir||ABBOS	158	145	5.72e-16	5.23e-12	0	0
5.75e-16	7465	HCD	2	866.83	1732.67	K.EYEATLEECCAKDD.P	gi|418694|pir||ABBOS	142	115	5.75e-16	5.34e-12	0	0
5.94e-16	15644	HCD	3	929.459	2785.36	H.CIAEVEKDAIPENLPPLTADFAEDK.D	gi|418694|pir||ABBOS	107	63	5.94e-16	5.69e-12	0	0
6.1e-16	7558	HCD	3	583.892	1749.66	K.ECCHGDLLECADDR.A	gi|418694|pir||ABBOS	97	89	6.1e-16	5.67e-12	0	0
6.23e-16	15046	HCD	4	878.414	3511.67	K.SHCIAEVEKDAIPENLPPLTADFAEDKDVCK.N	gi|418694|pir||ABBOS	185	78	6.23e-16	5.98e-12	0	0
6.29e-16	14282	HCD	3	820.065	2458.18	K.DAIPENLPPLTADFAEDKDVCK.N	gi|418694|pir||ABBOS	112	65	6.29e-16	6.01e-12	0	0
6.42e-16	7422	HCD	3	584.227	1749.66	K.ECCHGDLLECADDR.A	gi|418694|pir||ABBOS	101	92	6.42e-16	5.97e-12	0	0
6.52e-16	10918	HCD	3	526.592	1576.77	K.LKPDPNTLCDEFK.A	gi|418694|pir||ABBOS	108	103	6.52e-16	6.02e-12	0	0
6.75e-16	16716	HCD	2	746.383	1491.75	Y.FYAPELLYYANK.Y	gi|418694|pir||ABBOS	159	146	6.75e-16	6.18e-12	0	0
6.9e-16	9307	HCD	3	526.594	1576.77	K.LKPDPNTLCDEFK.A	gi|418694|pir||ABBOS	109	99	6.9e-16	6.37e-12	0	0
7.27e-16	4928	HCD	2	786.377	1571.74	A.KYICDNQDTISSK.L	gi|418694|pir||ABBOS	181	168	7.27e-16	6.71e-12	0	0
7.66e-16	5952	HCD	3	558.595	1673.77	K.QEPERNECFLSHK.D	gi|418694|pir||ABBOS	131	113	7.66e-16	7.07e-12	0	0
7.86e-16	12671	HCD	2	862.915	1724.82	R.PCFSALTPDETYVPK.A	gi|418694|pir||ABBOS	170	145	7.86e-16	7.34e-12	0	0
8.36e-16	2195	HCD	2	732.301	1463.59	K.TCVADESHAGCEK.S	gi|418694|pir||ABBOS	145	130	8.36e-16	7.71e-12	0	0
8.48e-16	6736	HCD	2	700.828	1399.65	F.HADICTLPDTEK.Q	gi|418694|pir||ABBOS	151	138	8.48e-16	7.76e-12	0	0
8.84e-16	6902	HCD	2	700.33	1399.65	F.HADICTLPDTEK.Q	gi|418694|pir||ABBOS	163	150	8.84e-16	8.09e-12	0	0
8.85e-16	5073	HCD	2	733.861	1466.71	K.VTKCCTESLVNR.R	gi|418694|pir||ABBOS	134	131	8.85e-16	8.1e-12	0	0
8.86e-16	5792	HCD	3	558.595	1673.77	K.QEPERNECFLSHK.D	gi|418694|pir||ABBOS	124	107	8.86e-16	8.18e-12	0	0
8.9e-16	1726	HCD	3	436.913	1308.73	K.HKPKATEEQLK.T	gi|418694|pir||ABBOS	116	116	8.9e-16	8.06e-12	0	0
9.02e-16	11808	HCD	3	480.61	1439.81	R.RHPEYAVSVLLR.L	gi|418694|pir||ABBOS	107	107	9.02e-16	8.25e-12	0	0
9.92e-16	17567	HCD	2	784.375	1567.74	K.DAFLGSFLYEYSR.R	gi|418694|pir||ABBOS	155	148	9.92e-16	9.16e-12	0	0
1e-15	7282	HCD	2	700.328	1399.65	F.HADICTLPDTEK.Q	gi|418694|pir||ABBOS	140	127	1e-15	9.19e-12	0	0
1.03e-15	6228	HCD	3	674.288	2020.84	K.VASLRETYGDM*ADCCEK.Q	gi|418694|pir||ABBOS	115	91	1.03e-15	9.69e-12	0	0
1.05e-15	5149	HCD	3	489.238	1466.71	K.VTKCCTESLVNR.R	gi|418694|pir||ABBOS	122	110	1.05e-15	9.64e-12	0	0
1.08e-15	11972	HCD	3	480.61	1439.81	R.RHPEYAVSVLLR.L	gi|418694|pir||ABBOS	117	117	1.08e-15	9.85e-12	0	0
1.11e-15	16041	HCD	2	746.381	1491.75	Y.FYAPELLYYANK.Y	gi|418694|pir||ABBOS	145	132	1.11e-15	1.02e-11	0	0
1.15e-15	6598	HCD	3	511.257	1532.78	K.LKECCDKPLLEK.S	gi|418694|pir||ABBOS	110	107	1.15e-15	1.06e-11	0	0
1.26e-15	18039	HCD	2	862.922	1724.83	R.MPCTEDYLSLILNR.L	gi|418694|pir||ABBOS	130	117	1.26e-15	1.18e-11	0	0
1.28e-15	16558	HCD	2	746.383	1491.75	Y.FYAPELLYYANK.Y	gi|418694|pir||ABBOS	142	129	1.28e-15	1.17e-11	0	0
1.31e-15	15728	HCD	2	746.378	1491.75	Y.FYAPELLYYANK.Y	gi|418694|pir||ABBOS	137	124	1.31e-15	1.19e-11	0	0
1.31e-15	6860	HCD	3	500.255	1498.75	C.FLSHKDDSPDLPK.L	gi|418694|pir||ABBOS	114	101	1.31e-15	1.21e-11	0	0
1.35e-15	12390	HCD	2	642.357	1283.71	R.HPEYAVSVLLR.L	gi|418694|pir||ABBOS	136	136	1.35e-15	1.22e-11	0	0
1.35e-15	12549	HCD	2	642.358	1283.71	R.HPEYAVSVLLR.L	gi|418694|pir||ABBOS	139	139	1.35e-15	1.22e-11	0	0
1.35e-15	12714	HCD	2	642.359	1283.71	R.HPEYAVSVLLR.L	gi|418694|pir||ABBOS	137	137	1.35e-15	1.22e-11	0	0
1.37e-15	7226	HCD	2	722.325	1443.64	K.YICDNQDTISSK.L	gi|418694|pir||ABBOS	140	133	1.37e-15	1.26e-11	0	0
1.41e-15	7252	HCD	2	700.831	1399.65	F.HADICTLPDTEK.Q	gi|418694|pir||ABBOS	157	144	1.41e-15	1.29e-11	0	0
1.43e-15	6409	HCD	2	733.847	1466.71	K.VTKCCTESLVNR.R	gi|418694|pir||ABBOS	133	129	1.43e-15	1.3e-11	0	0
1.48e-15	12071	HCD	2	814.391	1627.77	P.CFSALTPDETYVPK.A	gi|418694|pir||ABBOS	141	115	1.48e-15	1.37e-11	0	0
1.5e-15	16404	HCD	2	746.381	1491.75	Y.FYAPELLYYANK.Y	gi|418694|pir||ABBOS	151	138	1.5e-15	1.37e-11	0	0
1.52e-15	15317	HCD	3	833.404	2498.19	K.AFDEKLFTFHADICTLPDTEK.Q	gi|418694|pir||ABBOS	130	81	1.52e-15	1.45e-11	0	0
1.56e-15	12984	HCD	2	710.35	1419.69	K.SLHTLFGDELCK.V	gi|418694|pir||ABBOS	145	143	1.56e-15	1.43e-11	0	0
1.56e-15	15887	HCD	2	746.38	1491.75	Y.FYAPELLYYANK.Y	gi|418694|pir||ABBOS	142	129	1.56e-15	1.43e-11	0	0
1.63e-15	16239	HCD	2	746.876	1491.75	Y.FYAPELLYYANK.Y	gi|418694|pir||ABBOS	151	138	1.63e-15	1.49e-11	0	0
1.65e-15	15569	HCD	2	746.383	1491.75	Y.FYAPELLYYANK.Y	gi|418694|pir||ABBOS	123	110	1.65e-15	1.51e-11	0	0
1.66e-15	13138	HCD	2	710.352	1419.69	K.SLHTLFGDELCK.V	gi|418694|pir||ABBOS	155	148	1.66e-15	1.52e-11	0	0
1.69e-15	15081	HCD	4	512.014	2045.03	R.RHPYFYAPELLYYANK.Y	gi|418694|pir||ABBOS	91	71	1.69e-15	1.58e-11	0	0
1.7e-15	16195	HCD	2	746.382	1491.75	Y.FYAPELLYYANK.Y	gi|418694|pir||ABBOS	140	127	1.7e-15	1.56e-11	0	0
1.73e-15	8998	HCD	2	653.359	1305.72	K.HLVDEPQNLIK.Q	gi|418694|pir||ABBOS	144	144	1.73e-15	1.57e-11	0	0
1.73e-15	9255	HCD	2	653.361	1305.72	K.HLVDEPQNLIK.Q	gi|418694|pir||ABBOS	143	143	1.73e-15	1.57e-11	0	0
1.73e-15	9463	HCD	2	653.361	1305.72	K.HLVDEPQNLIK.Q	gi|418694|pir||ABBOS	139	139	1.73e-15	1.57e-11	0	0
1.73e-15	9650	HCD	2	653.361	1305.72	K.HLVDEPQNLIK.Q	gi|418694|pir||ABBOS	138	138	1.73e-15	1.57e-11	0	0
1.73e-15	10091	HCD	2	653.858	1305.72	K.HLVDEPQNLIK.Q	gi|418694|pir||ABBOS	133	133	1.73e-15	1.57e-11	0	0
1.78e-15	9485	HCD	3	593.61	1778.82	F.SQYLQQCPFDEHVK.L	gi|418694|pir||ABBOS	94	77	1.78e-15	1.65e-11	0	0
1.82e-15	12848	HCD	2	862.911	1724.82	R.PCFSALTPDETYVPK.A	gi|418694|pir||ABBOS	168	136	1.82e-15	1.7e-11	0	0
1.87e-15	12823	HCD	2	710.349	1419.69	K.SLHTLFGDELCK.V	gi|418694|pir||ABBOS	155	150	1.87e-15	1.71e-11	0	0
2.02e-15	6910	HCD	2	751.812	1502.61	K.EYEATLEECCAK.D	gi|418694|pir||ABBOS	112	109	2.02e-15	1.84e-11	0	0
2.04e-15	6261	HCD	3	558.927	1673.77	K.QEPERNECFLSHK.D	gi|418694|pir||ABBOS	124	103	2.04e-15	1.88e-11	0	0
2.08e-15	7928	HCD	3	605.949	1814.83	R.LAKEYEATLEECCAK.D	gi|418694|pir||ABBOS	104	91	2.08e-15	1.94e-11	0	0
2.1e-15	16868	HCD	2	746.381	1491.75	Y.FYAPELLYYANK.Y	gi|418694|pir||ABBOS	128	115	2.1e-15	1.92e-11	0	0
2.25e-15	13292	HCD	2	710.348	1419.69	K.SLHTLFGDELCK.V	gi|418694|pir||ABBOS	132	124	2.25e-15	2.06e-11	0	0
2.4e-15	5051	HCD	2	675.244	1349.48	E.TYGDMADCCEK.Q	gi|418694|pir||ABBOS	148	135	2.4e-15	2.17e-11	0	0
2.52e-15	4202	HCD	2	747.764	1494.52	R.ETYGDM*ADCCEK.Q	gi|418694|pir||ABBOS	128	103	2.52e-15	2.31e-11	0	0
2.65e-15	9662	HCD	3	593.61	1778.82	F.SQYLQQCPFDEHVK.L	gi|418694|pir||ABBOS	101	85	2.65e-15	2.46e-11	0	0
3.02e-15	10147	HCD	2	820.473	1639.94	R.KVPQVSTPTLVEVSR.S	gi|418694|pir||ABBOS	158	134	3.02e-15	2.82e-11	0	0
3.07e-15	9519	HCD	3	568.957	1704.86	P.KLKPDPNTLCDEFK.A	gi|418694|pir||ABBOS	126	107	3.07e-15	2.85e-11	0	0
3.09e-15	10576	HCD	2	732.346	1463.68	L.KPDPNTLCDEFK.A	gi|418694|pir||ABBOS	134	121	3.09e-15	2.83e-11	0	0
3.13e-15	15851	HCD	3	636.98	1907.92	K.LFTFHADICTLPDTEK.Q	gi|418694|pir||ABBOS	121	93	3.13e-15	2.94e-11	0	0
3.2e-15	11254	HCD	3	547.317	1639.94	R.KVPQVSTPTLVEVSR.S	gi|418694|pir||ABBOS	112	98	3.2e-15	3e-11	0	0
3.24e-15	14417	HCD	3	1171.23	3511.67	K.SHCIAEVEKDAIPENLPPLTADFAEDKDVCK.N	gi|418694|pir||ABBOS	139	53	3.24e-15	3.1e-11	0	0
3.25e-15	9098	HCD	2	720.816	1439.63	D.DPHACYSTVFDK.L	gi|418694|pir||ABBOS	114	101	3.25e-15	2.98e-11	0	0
3.38e-15	13220	HCD	3	679.347	2036.02	E.KLFTFHADICTLPDTEK.Q	gi|418694|pir||ABBOS	118	94	3.38e-15	3.18e-11	0	0
3.4e-15	12983	HCD	3	473.903	1419.69	K.SLHTLFGDELCK.V	gi|418694|pir||ABBOS	92	89	3.4e-15	3.11e-11	0	0
3.71e-15	4690	HCD	2	747.763	1494.52	R.ETYGDM*ADCCEK.Q	gi|418694|pir||ABBOS	108	90	3.71e-15	3.39e-11	0	0
3.75e-15	9692	HCD	3	568.958	1704.86	P.KLKPDPNTLCDEFK.A	gi|418694|pir||ABBOS	130	109	3.75e-15	3.48e-11	0	0
3.75e-15	13883	HCD	4	907.429	3625.71	K.SHCIAEVEKDAIPENLPPLTADFAEDKDVCKN.Y	gi|418694|pir||ABBOS	218	91	3.75e-15	3.6e-11	0	0
4.25e-15	14722	HCD	3	493.938	1479.8	K.LGEYGFQNALIVR.Y	gi|418694|pir||ABBOS	98	90	4.25e-15	3.92e-11	0	0
4.29e-15	9424	HCD	2	1075.04	2148.06	P.KLKPDPNTLCDEFKADEK.K	gi|418694|pir||ABBOS	132	92	4.29e-15	4.06e-11	0	0
4.53e-15	5941	HCD	3	674.292	2020.84	K.VASLRETYGDM*ADCCEK.Q	gi|418694|pir||ABBOS	131	96	4.53e-15	4.27e-11	0	0
4.54e-15	5141	HCD	2	699.816	1398.62	L.TADFAEDKDVCK.N	gi|418694|pir||ABBOS	159	146	4.54e-15	4.15e-11	0	0
4.73e-15	15161	HCD	3	875.784	2625.33	C.IAEVEKDAIPENLPPLTADFAEDK.D	gi|418694|pir||ABBOS	158	93	4.73e-15	4.53e-11	0	0
4.73e-15	6239	HCD	2	722.819	1443.64	K.YICDNQDTISSK.L	gi|418694|pir||ABBOS	155	142	4.73e-15	4.33e-11	0	0
4.87e-15	15250	HCD	3	820.067	2458.18	K.DAIPENLPPLTADFAEDKDVCK.N	gi|418694|pir||ABBOS	100	55	4.87e-15	4.65e-11	0	0
4.99e-15	15339	HCD	3	652.66	1955.96	K.DAIPENLPPLTADFAEDK.D	gi|418694|pir||ABBOS	102	72	4.99e-15	4.72e-11	0	0
5.01e-15	12557	HCD	2	863.414	1724.82	R.PCFSALTPDETYVPK.A	gi|418694|pir||ABBOS	171	137	5.01e-15	4.68e-11	0	0
5.34e-15	14384	HCD	4	615.55	2458.18	K.DAIPENLPPLTADFAEDKDVCK.N	gi|418694|pir||ABBOS	93	54	5.34e-15	5.1e-11	0	0
5.5e-15	8980	HCD	3	518.557	1554.65	K.DDPHACYSTVFDK.L	gi|418694|pir||ABBOS	100	79	5.5e-15	5.08e-11	0	0
5.91e-15	5321	HCD	4	419.197	1673.77	K.QEPERNECFLSHK.D	gi|418694|pir||ABBOS	111	93	5.91e-15	5.46e-11	0	0
5.93e-15	12662	HCD	3	473.905	1419.69	K.SLHTLFGDELCK.V	gi|418694|pir||ABBOS	92	88	5.93e-15	5.42e-11	0	0
5.97e-15	2093	HCD	3	527.576	1579.73	K.VGTRCCTKPESER.M	gi|418694|pir||ABBOS	106	90	5.97e-15	5.51e-11	0	0
5.98e-15	5930	HCD	4	419.198	1673.77	K.QEPERNECFLSHK.D	gi|418694|pir||ABBOS	111	93	5.98e-15	5.52e-11	0	0
6.32e-15	6610	HCD	3	511.925	1532.78	K.LKECCDKPLLEK.S	gi|418694|pir||ABBOS	116	103	6.32e-15	5.79e-11	0	0
6.42e-15	13995	HCD	3	1171.23	3511.67	K.SHCIAEVEKDAIPENLPPLTADFAEDKDVCK.N	gi|418694|pir||ABBOS	156	56	6.42e-15	6.15e-11	0	0
6.6e-15	11762	HCD	3	627.645	1880.92	R.RPCFSALTPDETYVPK.A	gi|418694|pir||ABBOS	101	82	6.6e-15	6.2e-11	0	0
6.64e-15	9222	HCD	2	662.802	1324.6	D.PHACYSTVFDK.L	gi|418694|pir||ABBOS	115	102	6.64e-15	6.01e-11	0	0
6.96e-15	8183	HCD	3	847.728	2541.17	K.QEPERNECFLSHKDDSPDLPK.L	gi|418694|pir||ABBOS	253	155	6.96e-15	6.64e-11	0	0
7.12e-15	11946	HCD	3	547.318	1639.94	R.KVPQVSTPTLVEVSR.S	gi|418694|pir||ABBOS	113	95	7.12e-15	6.66e-11	0	0
7.71e-15	6178	HCD	4	419.198	1673.77	K.QEPERNECFLSHK.D	gi|418694|pir||ABBOS	110	93	7.71e-15	7.11e-11	0	0
7.89e-15	7757	HCD	3	562.606	1684.82	K.YICDNQDTISSKLK.E	gi|418694|pir||ABBOS	122	96	7.89e-15	7.34e-11	0	0
8.54e-15	10035	HCD	2	653.363	1305.72	K.HLVDEPQNLIK.Q	gi|418694|pir||ABBOS	128	128	8.54e-15	7.74e-11	0	0
8.59e-15	9977	HCD	3	526.592	1576.77	K.LKPDPNTLCDEFK.A	gi|418694|pir||ABBOS	115	100	8.59e-15	7.93e-11	0	0
8.84e-15	6171	HCD	4	419.446	1673.77	K.QEPERNECFLSHK.D	gi|418694|pir||ABBOS	110	92	8.84e-15	8.15e-11	0	0
8.99e-15	5727	HCD	2	766.894	1532.78	K.LKECCDKPLLEK.S	gi|418694|pir||ABBOS	132	126	8.99e-15	8.22e-11	0	0
9.03e-15	15452	HCD	2	602.298	1203.59	L.PPLTADFAEDK.D	gi|418694|pir||ABBOS	135	122	9.03e-15	8.18e-11	0	0
9.36e-15	16987	HCD	2	748.876	1496.74	P.CTEDYLSLILNR.L	gi|418694|pir||ABBOS	162	149	9.36e-15	8.56e-11	0	0
9.4e-15	5565	HCD	4	419.197	1673.77	K.QEPERNECFLSHK.D	gi|418694|pir||ABBOS	117	96	9.4e-15	8.68e-11	0	0
9.41e-15	7724	HCD	3	583.893	1749.66	K.ECCHGDLLECADDR.A	gi|418694|pir||ABBOS	116	97	9.41e-15	8.75e-11	0	0
9.58e-15	15394	HCD	3	636.649	1907.92	K.LFTFHADICTLPDTEK.Q	gi|418694|pir||ABBOS	82	62	9.58e-15	8.99e-11	0	0
9.69e-15	13957	HCD	2	1236.55	2473.09	K.YNGVFQDCCQAEDKGACLLPK.I	gi|418694|pir||ABBOS	156	88	9.69e-15	9.25e-11	0	0
9.72e-15	8127	HCD	3	583.892	1749.66	K.ECCHGDLLECADDR.A	gi|418694|pir||ABBOS	105	90	9.72e-15	9.04e-11	0	0
9.74e-15	13137	HCD	3	473.904	1419.69	K.SLHTLFGDELCK.V	gi|418694|pir||ABBOS	92	88	9.74e-15	8.91e-11	0	0
9.82e-15	9694	HCD	5	430.418	2148.06	K.LKPDPNTLCDEFKADEKK.F	gi|418694|pir||ABBOS	123	85	9.82e-15	9.3e-11	0	0
9.84e-15	7480	HCD	2	742.354	1483.71	N.TLCDEFKADEKK.F	gi|418694|pir||ABBOS	143	130	9.84e-15	9e-11	0	0
1e-14	14819	HCD	3	820.067	2458.18	K.DAIPENLPPLTADFAEDKDVCK.N	gi|418694|pir||ABBOS	117	68	1e-14	9.59e-11	0	0
1.01e-14	15167	HCD	3	1004.17	3009.45	K.SHCIAEVEKDAIPENLPPLTADFAEDK.D	gi|418694|pir||ABBOS	130	57	1.01e-14	9.72e-11	0	0
1.13e-14	11694	HCD	2	814.39	1627.77	P.CFSALTPDETYVPK.A	gi|418694|pir||ABBOS	122	94	1.13e-14	1.05e-10	0	0
1.18e-14	6077	HCD	2	722.817	1443.64	K.YICDNQDTISSK.L	gi|418694|pir||ABBOS	154	138	1.18e-14	1.08e-10	0	0
1.19e-14	8711	HCD	5	509.238	2541.17	K.QEPERNECFLSHKDDSPDLPK.L	gi|418694|pir||ABBOS	132	72	1.19e-14	1.14e-10	0	0
1.21e-14	7930	HCD	3	583.892	1749.66	K.ECCHGDLLECADDR.A	gi|418694|pir||ABBOS	103	87	1.21e-14	1.12e-10	0	0
1.23e-14	5135	HCD	3	466.878	1398.62	L.TADFAEDKDVCK.N	gi|418694|pir||ABBOS	107	94	1.23e-14	1.13e-10	0	0
1.25e-14	7484	HCD	2	742.859	1483.71	N.TLCDEFKADEKK.F	gi|418694|pir||ABBOS	160	147	1.25e-14	1.14e-10	0	0
1.35e-14	7388	HCD	2	1099.93	2197.85	K.EYEATLEECCAKDDPHAC.Y	gi|418694|pir||ABBOS	132	72	1.35e-14	1.28e-10	0	0
1.36e-14	8713	HCD	3	847.726	2541.17	K.QEPERNECFLSHKDDSPDLPK.L	gi|418694|pir||ABBOS	225	126	1.36e-14	1.3e-10	0	0
1.36e-14	18171	HCD	2	862.921	1724.83	R.MPCTEDYLSLILNR.L	gi|418694|pir||ABBOS	98	81	1.36e-14	1.27e-10	0	0
1.47e-14	9876	HCD	4	505.497	2019.97	K.LKPDPNTLCDEFKADEK.K	gi|418694|pir||ABBOS	97	69	1.47e-14	1.39e-10	0	0
1.48e-14	1711	HCD	2	597.306	1193.6	R.DTHKSEIAHR.F	gi|418694|pir||ABBOS	111	109	1.48e-14	1.33e-10	0	0
1.51e-14	6931	HCD	3	583.893	1749.66	K.ECCHGDLLECADDR.A	gi|418694|pir||ABBOS	97	82	1.51e-14	1.4e-10	0	0
1.88e-14	5636	HCD	2	740.262	1478.52	R.ETYGDMADCCEK.Q	gi|418694|pir||ABBOS	142	118	1.88e-14	1.72e-10	0	0
1.89e-14	5608	HCD	3	558.595	1673.77	K.QEPERNECFLSHK.D	gi|418694|pir||ABBOS	128	101	1.89e-14	1.75e-10	0	0
1.98e-14	17864	HCD	2	784.376	1567.74	K.DAFLGSFLYEYSR.R	gi|418694|pir||ABBOS	106	90	1.98e-14	1.83e-10	0	0
2.07e-14	11000	HCD	3	516.602	1547.79	E.KSLHTLFGDELCK.V	gi|418694|pir||ABBOS	111	97	2.07e-14	1.91e-10	0	0
2.13e-14	7778	HCD	3	847.728	2541.17	K.QEPERNECFLSHKDDSPDLPK.L	gi|418694|pir||ABBOS	291	165	2.13e-14	2.03e-10	0	0
2.15e-14	7132	HCD	3	501.542	1502.61	K.EYEATLEECCAK.D	gi|418694|pir||ABBOS	76	69	2.15e-14	1.97e-10	0	0
2.19e-14	10776	HCD	2	668.298	1335.59	K.PDPNTLCDEFK.A	gi|418694|pir||ABBOS	108	105	2.19e-14	1.99e-10	0	0
2.23e-14	16501	HCD	2	700.353	1399.69	K.TVMENFVAFVDK.C	gi|418694|pir||ABBOS	111	97	2.23e-14	2.04e-10	0	0
2.25e-14	5759	HCD	4	419.198	1673.77	K.QEPERNECFLSHK.D	gi|418694|pir||ABBOS	105	85	2.25e-14	2.08e-10	0	0
2.28e-14	5381	HCD	3	558.595	1673.77	K.QEPERNECFLSHK.D	gi|418694|pir||ABBOS	140	108	2.28e-14	2.1e-10	0	0
2.3e-14	8633	HCD	2	617.323	1233.64	S.ALTPDETYVPK.A	gi|418694|pir||ABBOS	99	86	2.3e-14	2.09e-10	0	0
2.36e-14	7413	HCD	2	700.835	1400.66	Y.LQQCPFDEHVK.L	gi|418694|pir||ABBOS	142	127	2.36e-14	2.14e-10	0	0
2.55e-14	10605	HCD	2	668.297	1335.59	K.PDPNTLCDEFK.A	gi|418694|pir||ABBOS	125	114	2.55e-14	2.31e-10	0	0
2.57e-14	14546	HCD	3	493.936	1479.8	K.LGEYGFQNALIVR.Y	gi|418694|pir||ABBOS	94	84	2.57e-14	2.37e-10	0	0
2.66e-14	11239	HCD	3	526.26	1576.77	K.LKPDPNTLCDEFK.A	gi|418694|pir||ABBOS	98	80	2.66e-14	2.45e-10	0	0
2.67e-14	5521	HCD	2	766.893	1532.78	K.LKECCDKPLLEK.S	gi|418694|pir||ABBOS	130	123	2.67e-14	2.44e-10	0	0
2.87e-14	8259	HCD	2	662.803	1324.6	D.PHACYSTVFDK.L	gi|418694|pir||ABBOS	106	93	2.87e-14	2.6e-10	0	0
2.89e-14	13710	HCD	3	474.234	1419.69	K.SLHTLFGDELCK.V	gi|418694|pir||ABBOS	96	84	2.89e-14	2.64e-10	0	0
2.95e-14	15352	HCD	2	1035.99	2070.99	K.DAIPENLPPLTADFAEDKD.V	gi|418694|pir||ABBOS	141	68	2.95e-14	2.8e-10	0	0
3.02e-14	11106	HCD	2	789.38	1576.77	K.LKPDPNTLCDEFK.A	gi|418694|pir||ABBOS	149	121	3.02e-14	2.79e-10	0	0
3.04e-14	7942	HCD	2	554.26	1107.51	K.EACFAVEGPK.L	gi|418694|pir||ABBOS	102	102	3.04e-14	2.72e-10	0	0
3.07e-14	5270	HCD	2	766.896	1532.78	K.LKECCDKPLLEK.S	gi|418694|pir||ABBOS	141	130	3.07e-14	2.81e-10	0	0
3.14e-14	14987	HCD	3	912.418	2736.3	V.KLVNELTEFAKTCVADESHAGCEK.S	gi|418694|pir||ABBOS	205	86	3.14e-14	3e-10	0	0
3.25e-14	8398	HCD	4	447.711	1787.83	N.ECFLSHKDDSPDLPK.L	gi|418694|pir||ABBOS	106	75	3.25e-14	3.04e-10	0	0
3.26e-14	9916	HCD	3	435.911	1305.72	K.HLVDEPQNLIK.Q	gi|418694|pir||ABBOS	71	70	3.26e-14	2.96e-10	0	0
3.47e-14	9735	HCD	2	653.856	1305.72	K.HLVDEPQNLIK.Q	gi|418694|pir||ABBOS	139	133	3.47e-14	3.14e-10	0	0
3.62e-14	5188	HCD	3	431.205	1291.6	K.ECCDKPLLEK.S	gi|418694|pir||ABBOS	84	84	3.62e-14	3.24e-10	0	0
3.62e-14	5390	HCD	2	646.304	1291.6	K.ECCDKPLLEK.S	gi|418694|pir||ABBOS	93	93	3.62e-14	3.24e-10	0	0
3.62e-14	6362	HCD	3	431.535	1291.6	K.ECCDKPLLEK.S	gi|418694|pir||ABBOS	88	88	3.62e-14	3.24e-10	0	0
3.87e-14	17237	HCD	3	575.617	1724.83	R.MPCTEDYLSLILNR.L	gi|418694|pir||ABBOS	95	85	3.87e-14	3.59e-10	0	0
4.03e-14	9724	HCD	3	436.241	1305.72	K.HLVDEPQNLIK.Q	gi|418694|pir||ABBOS	68	66	4.03e-14	3.65e-10	0	0
4.04e-14	11303	HCD	2	734.371	1467.74	C.FSALTPDETYVPK.A	gi|418694|pir||ABBOS	155	127	4.04e-14	3.73e-10	0	0
4.05e-14	4868	HCD	3	432.205	1294.6	K.CCTESLVNRR.P	gi|418694|pir||ABBOS	92	90	4.05e-14	3.63e-10	0	0
4.28e-14	13119	HCD	2	672.848	1344.68	F.YAPELLYYANK.Y	gi|418694|pir||ABBOS	124	111	4.28e-14	3.88e-10	0	0
4.31e-14	8182	HCD	5	509.04	2541.17	K.QEPERNECFLSHKDDSPDLPK.L	gi|418694|pir||ABBOS	145	76	4.31e-14	4.11e-10	0	0
4.48e-14	16230	HCD	2	780.861	1559.72	K.TVMENFVAFVDKC.C	gi|418694|pir||ABBOS	143	106	4.48e-14	4.13e-10	0	0
4.51e-14	5632	HCD	2	739.766	1478.52	R.ETYGDMADCCEK.Q	gi|418694|pir||ABBOS	124	101	4.51e-14	4.13e-10	0	0
4.67e-14	15629	HCD	2	978.982	1955.96	K.DAIPENLPPLTADFAEDK.D	gi|418694|pir||ABBOS	130	69	4.67e-14	4.42e-10	0	0
4.69e-14	17212	HCD	2	726.863	1452.72	D.AFLGSFLYEYSR.R	gi|418694|pir||ABBOS	150	135	4.69e-14	4.29e-10	0	0
4.81e-14	5919	HCD	4	383.951	1532.78	K.LKECCDKPLLEK.S	gi|418694|pir||ABBOS	116	108	4.81e-14	4.4e-10	0	0
4.84e-14	8138	HCD	2	554.261	1107.51	K.EACFAVEGPK.L	gi|418694|pir||ABBOS	111	111	4.84e-14	4.34e-10	0	0
4.85e-14	9392	HCD	2	1074.53	2148.06	P.KLKPDPNTLCDEFKADEK.K	gi|418694|pir||ABBOS	132	68	4.85e-14	4.59e-10	0	0
5.01e-14	15292	HCD	2	740.896	1479.8	K.LGEYGFQNALIVR.Y	gi|418694|pir||ABBOS	179	153	5.01e-14	4.62e-10	0	0
5.08e-14	2992	HCD	3	488.867	1463.59	K.TCVADESHAGCEK.S	gi|418694|pir||ABBOS	96	82	5.08e-14	4.69e-10	0	0
5.18e-14	7792	HCD	2	730.8	1460.59	C.CHGDLLECADDR.A	gi|418694|pir||ABBOS	156	137	5.18e-14	4.74e-10	0	0
5.36e-14	5291	HCD	4	383.95	1532.78	K.LKECCDKPLLEK.S	gi|418694|pir||ABBOS	124	113	5.36e-14	4.9e-10	0	0
5.49e-14	14338	HCD	3	493.937	1479.8	K.LGEYGFQNALIVR.Y	gi|418694|pir||ABBOS	98	83	5.49e-14	5.06e-10	0	0
5.59e-14	11578	HCD	3	627.645	1880.92	R.RPCFSALTPDETYVPK.A	gi|418694|pir||ABBOS	104	81	5.59e-14	5.25e-10	0	0
6.5e-14	9013	HCD	2	720.315	1439.63	D.DPHACYSTVFDK.L	gi|418694|pir||ABBOS	119	95	6.5e-14	5.95e-10	0	0
6.59e-14	12111	HCD	3	547.319	1639.94	R.KVPQVSTPTLVEVSR.S	gi|418694|pir||ABBOS	78	65	6.59e-14	6.16e-10	0	0
7.03e-14	8726	HCD	3	848.059	2541.17	K.QEPERNECFLSHKDDSPDLPK.L	gi|418694|pir||ABBOS	225	126	7.03e-14	6.71e-10	0	0
7.07e-14	13732	HCD	2	1229.6	2458.18	K.DAIPENLPPLTADFAEDKDVCK.N	gi|418694|pir||ABBOS	129	40	7.07e-14	6.76e-10	0	0
7.19e-14	13291	HCD	3	473.904	1419.69	K.SLHTLFGDELCK.V	gi|418694|pir||ABBOS	85	80	7.19e-14	6.57e-10	0	0
7.3e-14	11501	HCD	2	734.37	1467.74	C.FSALTPDETYVPK.A	gi|418694|pir||ABBOS	147	123	7.3e-14	6.74e-10	0	0
7.39e-14	8689	HCD	3	521.913	1563.73	Q.YLQQCPFDEHVK.L	gi|418694|pir||ABBOS	96	72	7.39e-14	6.76e-10	0	0
7.43e-14	8817	HCD	3	847.384	2541.17	K.QEPERNECFLSHKDDSPDLPK.L	gi|418694|pir||ABBOS	203	112	7.43e-14	7.09e-10	0	0
7.61e-14	3058	HCD	3	418.865	1254.58	K.DVCKNYQEAK.D	gi|418694|pir||ABBOS	94	89	7.61e-14	6.82e-10	0	0
7.87e-14	1803	HCD	2	597.805	1193.6	R.DTHKSEIAHR.F	gi|418694|pir||ABBOS	107	105	7.87e-14	7.05e-10	0	0
8.22e-14	6944	HCD	2	673.743	1346.48	K.CCAADDKEACF.A	gi|418694|pir||ABBOS	101	85	8.22e-14	7.45e-10	0	0
8.47e-14	9704	HCD	2	1124.47	2247.94	K.ECCHGDLLECADDRADLAK.Y	gi|418694|pir||ABBOS	92	45	8.47e-14	8.04e-10	0	0
8.49e-14	5748	HCD	4	383.951	1532.78	K.LKECCDKPLLEK.S	gi|418694|pir||ABBOS	118	107	8.49e-14	7.77e-10	0	0
8.79e-14	13881	HCD	3	472.567	1415.69	K.TVM*ENFVAFVDK.C	gi|418694|pir||ABBOS	80	73	8.79e-14	8.04e-10	0	0
8.98e-14	12560	HCD	3	428.575	1283.71	R.HPEYAVSVLLR.L	gi|418694|pir||ABBOS	76	75	8.98e-14	8.14e-10	0	0
9.22e-14	9999	HCD	2	594.336	1187.66	Q.VSTPTLVEVSR.S	gi|418694|pir||ABBOS	110	97	9.22e-14	8.36e-10	0	0
9.43e-14	8007	HCD	3	847.726	2541.17	K.QEPERNECFLSHKDDSPDLPK.L	gi|418694|pir||ABBOS	275	153	9.43e-14	8.99e-10	0	0
9.63e-14	17183	HCD	3	467.236	1399.69	K.TVMENFVAFVDK.C	gi|418694|pir||ABBOS	75	69	9.63e-14	8.81e-10	0	0
9.97e-14	9028	HCD	2	662.803	1324.6	D.PHACYSTVFDK.L	gi|418694|pir||ABBOS	120	100	9.97e-14	9.04e-10	0	0
1e-13	9823	HCD	2	594.333	1187.66	Q.VSTPTLVEVSR.S	gi|418694|pir||ABBOS	107	94	1e-13	9.06e-10	0	0
1e-13	18007	HCD	2	784.375	1567.74	K.DAFLGSFLYEYSR.R	gi|418694|pir||ABBOS	104	82	1e-13	9.26e-10	0	0
1.02e-13	12725	HCD	3	428.575	1283.71	R.HPEYAVSVLLR.L	gi|418694|pir||ABBOS	75	73	1.02e-13	9.24e-10	0	0
1.06e-13	14392	HCD	4	615.303	2458.18	K.DAIPENLPPLTADFAEDKDVCK.N	gi|418694|pir||ABBOS	105	55	1.06e-13	1.01e-09	0	0
1.06e-13	11684	HCD	2	582.319	1163.63	K.LVNELTEFAK.T	gi|418694|pir||ABBOS	122	122	1.06e-13	9.47e-10	0	0
1.06e-13	11829	HCD	2	582.815	1163.63	K.LVNELTEFAK.T	gi|418694|pir||ABBOS	129	129	1.06e-13	9.47e-10	0	0
1.06e-13	12202	HCD	2	582.319	1163.63	K.LVNELTEFAK.T	gi|418694|pir||ABBOS	132	132	1.06e-13	9.47e-10	0	0
1.06e-13	12368	HCD	2	582.317	1163.63	K.LVNELTEFAK.T	gi|418694|pir||ABBOS	132	132	1.06e-13	9.47e-10	0	0
1.06e-13	12527	HCD	2	582.318	1163.63	K.LVNELTEFAK.T	gi|418694|pir||ABBOS	133	133	1.06e-13	9.47e-10	0	0
1.06e-13	12692	HCD	2	582.319	1163.63	K.LVNELTEFAK.T	gi|418694|pir||ABBOS	140	140	1.06e-13	9.47e-10	0	0
1.06e-13	12856	HCD	2	582.318	1163.63	K.LVNELTEFAK.T	gi|418694|pir||ABBOS	131	131	1.06e-13	9.47e-10	0	0
1.06e-13	13203	HCD	2	582.322	1163.63	K.LVNELTEFAK.T	gi|418694|pir||ABBOS	127	127	1.06e-13	9.47e-10	0	0
1.06e-13	13448	HCD	2	582.321	1163.63	K.LVNELTEFAK.T	gi|418694|pir||ABBOS	124	124	1.06e-13	9.47e-10	0	0
1.06e-13	15158	HCD	2	582.321	1163.63	K.LVNELTEFAK.T	gi|418694|pir||ABBOS	133	133	1.06e-13	9.47e-10	0	0
1.06e-13	16849	HCD	2	582.32	1163.63	K.LVNELTEFAK.T	gi|418694|pir||ABBOS	131	131	1.06e-13	9.47e-10	0	0
1.06e-13	10146	HCD	3	554.598	1661.78	H.GDLLECADDRADLAK.Y	gi|418694|pir||ABBOS	108	87	1.06e-13	9.92e-10	0	0
1.21e-13	9265	HCD	3	435.91	1305.72	K.HLVDEPQNLIK.Q	gi|418694|pir||ABBOS	66	63	1.21e-13	1.1e-09	0	0
1.24e-13	1702	HCD	3	398.54	1193.6	R.DTHKSEIAHR.F	gi|418694|pir||ABBOS	110	98	1.24e-13	1.11e-09	0	0
1.24e-13	6940	HCD	3	501.543	1502.61	K.EYEATLEECCAK.D	gi|418694|pir||ABBOS	84	67	1.24e-13	1.13e-09	0	0
1.26e-13	8287	HCD	3	452.543	1355.61	N.TLCDEFKADEK.K	gi|418694|pir||ABBOS	106	93	1.26e-13	1.14e-09	0	0
1.28e-13	6156	HCD	4	384.202	1532.78	K.LKECCDKPLLEK.S	gi|418694|pir||ABBOS	119	106	1.28e-13	1.17e-09	0	0
1.28e-13	13790	HCD	3	1171.23	3511.67	K.SHCIAEVEKDAIPENLPPLTADFAEDKDVCK.N	gi|418694|pir||ABBOS	150	46	1.28e-13	1.22e-09	0	0
1.35e-13	9698	HCD	3	526.593	1576.77	K.LKPDPNTLCDEFK.A	gi|418694|pir||ABBOS	102	89	1.35e-13	1.25e-09	0	0
1.49e-13	10212	HCD	3	593.273	1778.82	F.SQYLQQCPFDEHVK.L	gi|418694|pir||ABBOS	83	62	1.49e-13	1.38e-09	0	0
1.54e-13	7216	HCD	2	676.319	1350.64	D.DKEACFAVEGPK.L	gi|418694|pir||ABBOS	146	125	1.54e-13	1.41e-09	0	0
1.54e-13	5542	HCD	4	383.951	1532.78	K.LKECCDKPLLEK.S	gi|418694|pir||ABBOS	114	101	1.54e-13	1.41e-09	0	0
1.54e-13	13733	HCD	2	710.845	1419.69	K.SLHTLFGDELCK.V	gi|418694|pir||ABBOS	136	119	1.54e-13	1.41e-09	0	0
1.56e-13	6766	HCD	3	522.217	1563.64	R.NECFLSHKDDSPD.L	gi|418694|pir||ABBOS	89	72	1.56e-13	1.44e-09	0	0
1.59e-13	17295	HCD	3	523.252	1567.74	K.DAFLGSFLYEYSR.R	gi|418694|pir||ABBOS	82	73	1.59e-13	1.46e-09	0	0
1.59e-13	8886	HCD	2	660.839	1320.67	F.SALTPDETYVPK.A	gi|418694|pir||ABBOS	108	90	1.59e-13	1.45e-09	0	0
1.59e-13	1703	HCD	2	583.753	1166.49	R.CCTKPESER.M	gi|418694|pir||ABBOS	110	110	1.59e-13	1.4e-09	0	0
1.59e-13	1708	HCD	3	389.503	1166.49	R.CCTKPESER.M	gi|418694|pir||ABBOS	101	101	1.59e-13	1.4e-09	0	0
1.63e-13	5808	HCD	2	646.303	1291.6	K.ECCDKPLLEK.S	gi|418694|pir||ABBOS	68	67	1.63e-13	1.46e-09	0	0
1.65e-13	12316	HCD	5	656.892	3279.43	K.EYEATLEECCAKDDPHACYSTVFDKLK.H	gi|418694|pir||ABBOS	142	63	1.65e-13	1.58e-09	0	0
1.65e-13	13602	HCD	3	473.904	1419.69	K.SLHTLFGDELCK.V	gi|418694|pir||ABBOS	85	80	1.65e-13	1.51e-09	0	0
1.7e-13	3984	HCD	2	640.794	1280.58	Y.ICDNQDTISSK.L	gi|418694|pir||ABBOS	128	115	1.7e-13	1.54e-09	0	0
1.71e-13	5423	HCD	3	431.205	1291.6	K.ECCDKPLLEK.S	gi|418694|pir||ABBOS	92	91	1.71e-13	1.53e-09	0	0
1.76e-13	11080	HCD	3	547.318	1639.94	R.KVPQVSTPTLVEVSR.S	gi|418694|pir||ABBOS	82	70	1.76e-13	1.64e-09	0	0
1.76e-13	8761	HCD	2	1180.96	2360.91	K.EYEATLEECCAKDDPHACY.S	gi|418694|pir||ABBOS	133	58	1.76e-13	1.67e-09	0	0
1.83e-13	11916	HCD	3	627.647	1880.92	R.RPCFSALTPDETYVPK.A	gi|418694|pir||ABBOS	90	69	1.83e-13	1.71e-09	0	0
1.85e-13	15405	HCD	3	820.067	2458.18	K.DAIPENLPPLTADFAEDKDVCK.N	gi|418694|pir||ABBOS	112	50	1.85e-13	1.77e-09	0	0
1.93e-13	8117	HCD	3	452.543	1355.61	N.TLCDEFKADEK.K	gi|418694|pir||ABBOS	114	101	1.93e-13	1.75e-09	0	0
2e-13	8687	HCD	4	784.321	3133.27	R.ETYGDMADCCEKQEPERNECFLSHK.D	gi|418694|pir||ABBOS	235	91	2e-13	1.91e-09	0	0
2.02e-13	11338	HCD	3	504.618	1511.84	K.VPQVSTPTLVEVSR.S	gi|418694|pir||ABBOS	88	73	2.02e-13	1.88e-09	0	0
2.04e-13	11105	HCD	3	526.588	1576.77	K.LKPDPNTLCDEFK.A	gi|418694|pir||ABBOS	120	86	2.04e-13	1.88e-09	0	0
2.08e-13	12000	HCD	3	1013.07	3038.25	K.EYEATLEECCAKDDPHACYSTVFDK.L	gi|418694|pir||ABBOS	101	36	2.08e-13	1.99e-09	0	0
2.1e-13	9474	HCD	3	435.91	1305.72	K.HLVDEPQNLIK.Q	gi|418694|pir||ABBOS	67	64	2.1e-13	1.9e-09	0	0
2.26e-13	15954	HCD	4	722.839	2888.3	R.CCTKPESERM*PCTEDYLSLILNR.L	gi|418694|pir||ABBOS	134	65	2.26e-13	2.16e-09	0	0
2.33e-13	8948	HCD	3	583.568	1749.66	K.ECCHGDLLECADDR.A	gi|418694|pir||ABBOS	96	73	2.33e-13	2.17e-09	0	0
2.33e-13	12920	HCD	2	582.813	1163.63	K.LVNELTEFAK.T	gi|418694|pir||ABBOS	129	126	2.33e-13	2.09e-09	0	0
2.41e-13	17003	HCD	2	600.293	1199.58	V.MENFVAFVDK.C	gi|418694|pir||ABBOS	119	106	2.41e-13	2.16e-09	0	0
2.41e-13	7575	HCD	2	701.337	1400.66	Y.LQQCPFDEHVK.L	gi|418694|pir||ABBOS	130	112	2.41e-13	2.19e-09	0	0
2.42e-13	12668	HCD	2	710.349	1419.69	K.SLHTLFGDELCK.V	gi|418694|pir||ABBOS	159	136	2.42e-13	2.22e-09	0	0
2.48e-13	8122	HCD	2	678.313	1355.61	N.TLCDEFKADEK.K	gi|418694|pir||ABBOS	126	112	2.48e-13	2.25e-09	0	0
2.5e-13	5898	HCD	2	766.895	1532.78	K.LKECCDKPLLEK.S	gi|418694|pir||ABBOS	131	117	2.5e-13	2.28e-09	0	0
2.53e-13	10005	HCD	3	599.285	1795.83	K.DDPHACYSTVFDKLK.H	gi|418694|pir||ABBOS	96	69	2.53e-13	2.36e-09	0	0
2.54e-13	10400	HCD	3	522.598	1565.78	D.PHACYSTVFDKLK.H	gi|418694|pir||ABBOS	94	74	2.54e-13	2.34e-09	0	0
2.58e-13	12718	HCD	3	575.611	1724.82	R.PCFSALTPDETYVPK.A	gi|418694|pir||ABBOS	82	60	2.58e-13	2.42e-09	0	0
2.68e-13	5954	HCD	4	476.964	1903.82	K.QEPERNECFLSHKDD.S	gi|418694|pir||ABBOS	100	64	2.68e-13	2.5e-09	0	0
2.74e-13	16600	HCD	2	691.347	1381.68	A.FLGSFLYEYSR.R	gi|418694|pir||ABBOS	160	147	2.74e-13	2.48e-09	0	0
2.92e-13	16988	HCD	3	467.237	1399.69	K.TVMENFVAFVDK.C	gi|418694|pir||ABBOS	77	68	2.92e-13	2.67e-09	0	0
2.93e-13	1793	HCD	3	526.912	1579.73	K.VGTRCCTKPESER.M	gi|418694|pir||ABBOS	129	93	2.93e-13	2.7e-09	0	0
2.98e-13	7202	HCD	3	467.222	1400.66	Y.LQQCPFDEHVK.L	gi|418694|pir||ABBOS	96	74	2.98e-13	2.7e-09	0	0
3.08e-13	7376	HCD	3	467.558	1400.66	Y.LQQCPFDEHVK.L	gi|418694|pir||ABBOS	102	76	3.08e-13	2.79e-09	0	0
3.35e-13	8749	HCD	3	674.286	2020.84	K.VASLRETYGDM*ADCCEK.Q	gi|418694|pir||ABBOS	143	83	3.35e-13	3.16e-09	0	0
3.44e-13	15888	HCD	2	700.842	1399.69	K.TVMENFVAFVDK.C	gi|418694|pir||ABBOS	153	113	3.44e-13	3.15e-09	0	0
3.52e-13	4765	HCD	2	569.752	1138.5	K.CCTESLVNR.R	gi|418694|pir||ABBOS	122	122	3.52e-13	3.1e-09	0	0
3.52e-13	4913	HCD	2	569.754	1138.5	K.CCTESLVNR.R	gi|418694|pir||ABBOS	128	128	3.52e-13	3.1e-09	0	0
3.52e-13	5075	HCD	2	569.753	1138.5	K.CCTESLVNR.R	gi|418694|pir||ABBOS	124	124	3.52e-13	3.1e-09	0	0
3.52e-13	5239	HCD	2	569.752	1138.5	K.CCTESLVNR.R	gi|418694|pir||ABBOS	119	119	3.52e-13	3.1e-09	0	0
3.52e-13	5487	HCD	2	569.752	1138.5	K.CCTESLVNR.R	gi|418694|pir||ABBOS	120	120	3.52e-13	3.1e-09	0	0
3.52e-13	5705	HCD	2	569.754	1138.5	K.CCTESLVNR.R	gi|418694|pir||ABBOS	125	125	3.52e-13	3.1e-09	0	0
3.52e-13	5963	HCD	2	570.246	1138.5	K.CCTESLVNR.R	gi|418694|pir||ABBOS	113	113	3.52e-13	3.1e-09	0	0
3.52e-13	6043	HCD	2	569.753	1138.5	K.CCTESLVNR.R	gi|418694|pir||ABBOS	122	122	3.52e-13	3.1e-09	0	0
3.52e-13	6132	HCD	2	570.247	1138.5	K.CCTESLVNR.R	gi|418694|pir||ABBOS	116	116	3.52e-13	3.1e-09	0	0
3.52e-13	6244	HCD	2	569.753	1138.5	K.CCTESLVNR.R	gi|418694|pir||ABBOS	117	117	3.52e-13	3.1e-09	0	0
3.52e-13	6283	HCD	2	570.246	1138.5	K.CCTESLVNR.R	gi|418694|pir||ABBOS	110	110	3.52e-13	3.1e-09	0	0
3.52e-13	6530	HCD	2	569.753	1138.5	K.CCTESLVNR.R	gi|418694|pir||ABBOS	120	120	3.52e-13	3.1e-09	0	0
3.66e-13	12822	HCD	3	473.902	1419.69	K.SLHTLFGDELCK.V	gi|418694|pir||ABBOS	87	74	3.66e-13	3.35e-09	0	0
3.66e-13	6006	HCD	2	747.763	1494.52	R.ETYGDM*ADCCEK.Q	gi|418694|pir||ABBOS	126	86	3.66e-13	3.35e-09	0	0
3.78e-13	17457	HCD	3	575.618	1724.83	R.MPCTEDYLSLILNR.L	gi|418694|pir||ABBOS	108	95	3.78e-13	3.52e-09	0	0
3.94e-13	16829	HCD	3	547.653	1639.94	R.KVPQVSTPTLVEVSR.S	gi|418694|pir||ABBOS	95	70	3.94e-13	3.68e-09	0	0
4.02e-13	10072	HCD	3	593.939	1778.82	F.SQYLQQCPFDEHVK.L	gi|418694|pir||ABBOS	100	67	4.02e-13	3.74e-09	0	0
4.07e-13	16998	HCD	2	668.86	1336.71	C.TEDYLSLILNR.L	gi|418694|pir||ABBOS	136	123	4.07e-13	3.69e-09	0	0
4.29e-13	4325	HCD	3	451.234	1351.69	F.LSHKDDSPDLPK.L	gi|418694|pir||ABBOS	100	80	4.29e-13	3.92e-09	0	0
4.4e-13	17215	HCD	3	520.58	1559.72	K.TVMENFVAFVDKC.C	gi|418694|pir||ABBOS	65	51	4.4e-13	4.06e-09	0	0
4.55e-13	12512	HCD	2	862.913	1724.82	R.PCFSALTPDETYVPK.A	gi|418694|pir||ABBOS	157	100	4.55e-13	4.26e-09	0	0
4.7e-13	12370	HCD	3	627.974	1880.92	R.RPCFSALTPDETYVPK.A	gi|418694|pir||ABBOS	96	69	4.7e-13	4.41e-09	0	0
4.72e-13	5622	HCD	2	646.304	1291.6	K.ECCDKPLLEK.S	gi|418694|pir||ABBOS	88	81	4.72e-13	4.23e-09	0	0
4.8e-13	12391	HCD	3	428.909	1283.71	R.HPEYAVSVLLR.L	gi|418694|pir||ABBOS	77	71	4.8e-13	4.35e-09	0	0
4.98e-13	13445	HCD	3	473.904	1419.69	K.SLHTLFGDELCK.V	gi|418694|pir||ABBOS	84	74	4.98e-13	4.55e-09	0	0
5.18e-13	12942	HCD	2	610.292	1219.58	L.HTLFGDELCK.V	gi|418694|pir||ABBOS	121	108	5.18e-13	4.64e-09	0	0
5.22e-13	12386	HCD	2	642.859	1283.71	R.HPEYAVSVLLR.L	gi|418694|pir||ABBOS	113	98	5.22e-13	4.73e-09	0	0
5.43e-13	8731	HCD	3	1045.43	3133.27	R.ETYGDMADCCEKQEPERNECFLSHK.D	gi|418694|pir||ABBOS	203	77	5.43e-13	5.2e-09	0	0
5.44e-13	2480	HCD	3	330.193	988.567	K.TPVSEKVTK.C	gi|418694|pir||ABBOS	95	95	5.44e-13	4.8e-09	0	0
5.44e-13	2490	HCD	3	330.529	988.567	K.TPVSEKVTK.C	gi|418694|pir||ABBOS	100	100	5.44e-13	4.8e-09	0	0
5.44e-13	2638	HCD	3	330.194	988.567	K.TPVSEKVTK.C	gi|418694|pir||ABBOS	102	102	5.44e-13	4.8e-09	0	0
5.44e-13	2640	HCD	2	494.788	988.567	K.TPVSEKVTK.C	gi|418694|pir||ABBOS	104	104	5.44e-13	4.8e-09	0	0
5.61e-13	17123	HCD	3	580.948	1740.83	R.M*PCTEDYLSLILNR.L	gi|418694|pir||ABBOS	113	91	5.61e-13	5.22e-09	0	0
5.72e-13	16870	HCD	3	473.904	1419.69	K.SLHTLFGDELCK.V	gi|418694|pir||ABBOS	90	77	5.72e-13	5.23e-09	0	0
5.9e-13	12154	HCD	2	571.863	1142.71	K.KQTALVELLK.H	gi|418694|pir||ABBOS	103	103	5.9e-13	5.29e-09	0	0
5.9e-13	12311	HCD	2	571.86	1142.71	K.KQTALVELLK.H	gi|418694|pir||ABBOS	116	116	5.9e-13	5.29e-09	0	0
5.9e-13	12485	HCD	2	571.861	1142.71	K.KQTALVELLK.H	gi|418694|pir||ABBOS	112	112	5.9e-13	5.29e-09	0	0
5.9e-13	12657	HCD	2	571.862	1142.71	K.KQTALVELLK.H	gi|418694|pir||ABBOS	118	118	5.9e-13	5.29e-09	0	0
5.91e-13	15710	HCD	2	591.813	1181.62	Y.APELLYYANK.Y	gi|418694|pir||ABBOS	126	113	5.91e-13	5.29e-09	0	0
5.94e-13	7176	HCD	2	650.782	1300.56	C.HGDLLECADDR.A	gi|418694|pir||ABBOS	149	136	5.94e-13	5.39e-09	0	0
6.42e-13	12081	HCD	3	627.648	1880.92	R.RPCFSALTPDETYVPK.A	gi|418694|pir||ABBOS	103	71	6.42e-13	6.03e-09	0	0
6.72e-13	7220	HCD	3	467.559	1400.66	Y.LQQCPFDEHVK.L	gi|418694|pir||ABBOS	100	74	6.72e-13	6.09e-09	0	0
6.86e-13	8336	HCD	3	848.057	2541.17	K.QEPERNECFLSHKDDSPDLPK.L	gi|418694|pir||ABBOS	239	129	6.86e-13	6.54e-09	0	0
7.06e-13	3973	HCD	2	536.759	1072.51	K.SHCIAEVEK.D	gi|418694|pir||ABBOS	94	94	7.06e-13	6.23e-09	0	0
7.63e-13	17623	HCD	3	575.617	1724.83	R.MPCTEDYLSLILNR.L	gi|418694|pir||ABBOS	96	78	7.63e-13	7.09e-09	0	0
7.77e-13	16669	HCD	3	575.287	1723.84	K.DAFLGSFLYEYSRR.H	gi|418694|pir||ABBOS	125	96	7.77e-13	7.23e-09	0	0
8.06e-13	8915	HCD	3	526.59	1576.77	K.LKPDPNTLCDEFK.A	gi|418694|pir||ABBOS	109	81	8.06e-13	7.44e-09	0	0
8.41e-13	15626	HCD	2	591.314	1181.62	Y.APELLYYANK.Y	gi|418694|pir||ABBOS	128	115	8.41e-13	7.54e-09	0	0
8.6e-13	4432	HCD	2	624.719	1248.43	T.YGDMADCCEK.Q	gi|418694|pir||ABBOS	111	85	8.6e-13	7.7e-09	0	0
8.68e-13	13590	HCD	4	1062.26	4245.01	K.SHCIAEVEKDAIPENLPPLTADFAEDKDVCKNYQEAK.D	gi|418694|pir||ABBOS	175	33	8.68e-13	8.34e-09	0	0
8.77e-13	11433	HCD	2	525.262	1049.51	L.TPDETYVPK.A	gi|418694|pir||ABBOS	89	76	8.77e-13	7.74e-09	0	0
8.88e-13	13704	HCD	2	683.859	1366.71	L.GEYGFQNALIVR.Y	gi|418694|pir||ABBOS	116	96	8.88e-13	8.13e-09	0	0
9.07e-13	16904	HCD	3	552.278	1654.82	P.YFYAPELLYYANK.Y	gi|418694|pir||ABBOS	86	62	9.07e-13	8.37e-09	0	0
9.16e-13	16699	HCD	2	582.321	1163.63	K.LVNELTEFAK.T	gi|418694|pir||ABBOS	97	95	9.16e-13	8.21e-09	0	0
9.44e-13	16763	HCD	2	764.398	1527.79	L.KTVMENFVAFVDK.C	gi|418694|pir||ABBOS	116	80	9.44e-13	8.71e-09	0	0
9.84e-13	1776	HCD	4	395.435	1579.73	K.VGTRCCTKPESER.M	gi|418694|pir||ABBOS	99	78	9.84e-13	9.08e-09	0	0
9.88e-13	4902	HCD	3	524.584	1571.74	A.KYICDNQDTISSK.L	gi|418694|pir||ABBOS	95	76	9.88e-13	9.11e-09	0	0
9.88e-13	15069	HCD	4	878.674	3511.67	K.SHCIAEVEKDAIPENLPPLTADFAEDKDVCK.N	gi|418694|pir||ABBOS	173	56	9.88e-13	9.48e-09	0	0
1.04e-12	16866	HCD	3	820.066	2458.18	K.DAIPENLPPLTADFAEDKDVCK.N	gi|418694|pir||ABBOS	116	56	1.04e-12	9.92e-09	0	0
1.05e-12	16536	HCD	3	547.32	1639.94	R.KVPQVSTPTLVEVSR.S	gi|418694|pir||ABBOS	87	60	1.05e-12	9.81e-09	0	0
1.13e-12	12789	HCD	2	610.292	1219.58	L.HTLFGDELCK.V	gi|418694|pir||ABBOS	101	88	1.13e-12	1.01e-08	0	0
1.14e-12	15729	HCD	2	700.84	1399.69	K.TVMENFVAFVDK.C	gi|418694|pir||ABBOS	152	109	1.14e-12	1.05e-08	0	0
1.18e-12	11627	HCD	2	525.259	1049.51	L.TPDETYVPK.A	gi|418694|pir||ABBOS	91	78	1.18e-12	1.04e-08	0	0
1.19e-12	14898	HCD	3	1042.17	3124.48	K.SHCIAEVEKDAIPENLPPLTADFAEDKD.V	gi|418694|pir||ABBOS	142	48	1.19e-12	1.14e-08	0	0
1.2e-12	3955	HCD	3	437.212	1309.62	L.IKQNCDQFEK.L	gi|418694|pir||ABBOS	107	94	1.2e-12	1.08e-08	0	0
1.23e-12	12840	HCD	2	863.416	1724.82	R.PCFSALTPDETYVPK.A	gi|418694|pir||ABBOS	132	80	1.23e-12	1.15e-08	0	0
1.32e-12	7439	HCD	2	867.337	1732.67	K.EYEATLEECCAKDD.P	gi|418694|pir||ABBOS	96	51	1.32e-12	1.23e-08	0	0
1.33e-12	16529	HCD	4	718.834	2872.31	R.CCTKPESERMPCTEDYLSLILNR.L	gi|418694|pir||ABBOS	164	82	1.33e-12	1.27e-08	0	0
1.33e-12	7537	HCD	3	467.558	1400.66	Y.LQQCPFDEHVK.L	gi|418694|pir||ABBOS	103	75	1.33e-12	1.21e-08	0	0
1.37e-12	7463	HCD	3	495.24	1483.71	N.TLCDEFKADEKK.F	gi|418694|pir||ABBOS	109	93	1.37e-12	1.26e-08	0	0
1.41e-12	4130	HCD	2	536.759	1072.51	K.SHCIAEVEK.D	gi|418694|pir||ABBOS	90	88	1.41e-12	1.25e-08	0	0
1.41e-12	4284	HCD	2	536.759	1072.51	K.SHCIAEVEK.D	gi|418694|pir||ABBOS	87	85	1.41e-12	1.25e-08	0	0
1.41e-12	4438	HCD	2	536.76	1072.51	K.SHCIAEVEK.D	gi|418694|pir||ABBOS	91	90	1.41e-12	1.25e-08	0	0
1.41e-12	4586	HCD	2	536.758	1072.51	K.SHCIAEVEK.D	gi|418694|pir||ABBOS	85	84	1.41e-12	1.25e-08	0	0
1.42e-12	4487	HCD	2	605.76	1210.51	Y.EATLEECCAK.D	gi|418694|pir||ABBOS	115	102	1.42e-12	1.27e-08	0	0
1.44e-12	15790	HCD	2	591.314	1181.62	Y.APELLYYANK.Y	gi|418694|pir||ABBOS	124	111	1.44e-12	1.29e-08	0	0
1.46e-12	16534	HCD	2	582.323	1163.63	K.LVNELTEFAK.T	gi|418694|pir||ABBOS	100	94	1.46e-12	1.3e-08	0	0
1.47e-12	4794	HCD	2	536.762	1072.51	K.SHCIAEVEK.D	gi|418694|pir||ABBOS	87	85	1.47e-12	1.3e-08	0	0
1.49e-12	11380	HCD	3	627.644	1880.92	R.RPCFSALTPDETYVPK.A	gi|418694|pir||ABBOS	107	72	1.49e-12	1.4e-08	0	0
1.5e-12	14006	HCD	2	740.893	1479.8	K.LGEYGFQNALIVR.Y	gi|418694|pir||ABBOS	173	136	1.5e-12	1.39e-08	0	0
1.66e-12	6316	HCD	4	419.445	1673.77	K.QEPERNECFLSHK.D	gi|418694|pir||ABBOS	106	71	1.66e-12	1.53e-08	0	0
1.74e-12	5441	HCD	2	710.353	1419.7	L.KECCDKPLLEK.S	gi|418694|pir||ABBOS	110	96	1.74e-12	1.58e-08	0	0
1.85e-12	5861	HCD	2	632.77	1264.53	R.NECFLSHKDD.S	gi|418694|pir||ABBOS	92	77	1.85e-12	1.65e-08	0	0
1.86e-12	10459	HCD	3	636.634	1906.88	L.KPDPNTLCDEFKADEK.K	gi|418694|pir||ABBOS	125	70	1.86e-12	1.75e-08	0	0
1.88e-12	15989	HCD	3	636.648	1907.92	K.LFTFHADICTLPDTEK.Q	gi|418694|pir||ABBOS	105	63	1.88e-12	1.76e-08	0	0
1.95e-12	6177	HCD	2	525.261	1049.51	L.TPDETYVPK.A	gi|418694|pir||ABBOS	92	79	1.95e-12	1.72e-08	0	0
1.97e-12	4601	HCD	2	633.801	1266.59	T.KCCTESLVNR.R	gi|418694|pir||ABBOS	115	102	1.97e-12	1.76e-08	0	0
1.99e-12	14951	HCD	4	822.652	3287.58	H.CIAEVEKDAIPENLPPLTADFAEDKDVCK.N	gi|418694|pir||ABBOS	144	51	1.99e-12	1.9e-08	0	0
2.02e-12	11593	HCD	2	591.314	1181.62	Y.APELLYYANK.Y	gi|418694|pir||ABBOS	120	107	2.02e-12	1.81e-08	0	0
2.17e-12	16637	HCD	3	957.768	2872.31	R.CCTKPESERMPCTEDYLSLILNR.L	gi|418694|pir||ABBOS	134	54	2.17e-12	2.08e-08	0	0
2.19e-12	10701	HCD	2	562.258	1123.51	D.PNTLCDEFK.A	gi|418694|pir||ABBOS	124	111	2.19e-12	1.93e-08	0	0
2.2e-12	9314	HCD	3	568.959	1704.86	P.KLKPDPNTLCDEFK.A	gi|418694|pir||ABBOS	135	93	2.2e-12	2.05e-08	0	0
2.3e-12	8242	HCD	2	721.835	1443.64	K.YICDNQDTISSK.L	gi|418694|pir||ABBOS	122	84	2.3e-12	2.1e-08	0	0
2.39e-12	5913	HCD	3	635.28	1903.82	K.QEPERNECFLSHKDD.S	gi|418694|pir||ABBOS	122	67	2.39e-12	2.23e-08	0	0
2.41e-12	2484	HCD	2	494.787	988.567	K.TPVSEKVTK.C	gi|418694|pir||ABBOS	98	98	2.41e-12	2.12e-08	0	0
2.46e-12	9201	HCD	2	562.259	1123.51	D.PNTLCDEFK.A	gi|418694|pir||ABBOS	122	109	2.46e-12	2.18e-08	0	0
2.58e-12	7402	HCD	3	583.89	1749.66	K.ECCHGDLLECADDR.A	gi|418694|pir||ABBOS	91	67	2.58e-12	2.4e-08	0	0
2.6e-12	4698	HCD	2	537.257	1072.51	K.SHCIAEVEK.D	gi|418694|pir||ABBOS	86	84	2.6e-12	2.29e-08	0	0
2.73e-12	13108	HCD	2	610.292	1219.58	L.HTLFGDELCK.V	gi|418694|pir||ABBOS	100	84	2.73e-12	2.44e-08	0	0
2.79e-12	13486	HCD	5	703.138	3511.67	K.SHCIAEVEKDAIPENLPPLTADFAEDKDVCK.N	gi|418694|pir||ABBOS	89	21	2.79e-12	2.68e-08	0	0
2.91e-12	15541	HCD	3	929.131	2785.36	H.CIAEVEKDAIPENLPPLTADFAEDK.D	gi|418694|pir||ABBOS	95	30	2.91e-12	2.79e-08	0	0
3.12e-12	8237	HCD	3	442.205	1324.6	D.PHACYSTVFDK.L	gi|418694|pir||ABBOS	76	63	3.12e-12	2.83e-08	0	0
3.14e-12	5169	HCD	2	646.305	1291.6	K.ECCDKPLLEK.S	gi|418694|pir||ABBOS	73	63	3.14e-12	2.81e-08	0	0
3.33e-12	8556	HCD	3	848.054	2541.17	K.QEPERNECFLSHKDDSPDLPK.L	gi|418694|pir||ABBOS	269	127	3.33e-12	3.18e-08	0	0
3.41e-12	12243	HCD	4	751.106	3000.4	K.CCTESLVNRRPCFSALTPDETYVPK.A	gi|418694|pir||ABBOS	197	77	3.41e-12	3.26e-08	0	0
3.57e-12	5933	HCD	2	837.389	1673.77	K.QEPERNECFLSHK.D	gi|418694|pir||ABBOS	127	90	3.57e-12	3.3e-08	0	0
3.76e-12	9037	HCD	3	583.899	1749.66	K.ECCHGDLLECADDR.A	gi|418694|pir||ABBOS	92	64	3.76e-12	3.49e-08	0	0
3.97e-12	8103	HCD	3	605.617	1814.83	R.LAKEYEATLEECCAK.D	gi|418694|pir||ABBOS	79	64	3.97e-12	3.71e-08	0	0
3.99e-12	13500	HCD	2	617.81	1234.61	F.LGSFLYEYSR.R	gi|418694|pir||ABBOS	138	125	3.99e-12	3.58e-08	0	0
4e-12	16378	HCD	4	718.834	2872.31	R.CCTKPESERMPCTEDYLSLILNR.L	gi|418694|pir||ABBOS	141	60	4e-12	3.83e-08	0	0
4.12e-12	17723	HCD	2	953.95	1907.92	K.LFTFHADICTLPDTEK.Q	gi|418694|pir||ABBOS	126	69	4.12e-12	3.87e-08	0	0
4.13e-12	13347	HCD	2	617.812	1234.61	F.LGSFLYEYSR.R	gi|418694|pir||ABBOS	120	107	4.13e-12	3.7e-08	0	0
4.18e-12	10547	HCD	2	562.759	1123.51	D.PNTLCDEFK.A	gi|418694|pir||ABBOS	115	102	4.18e-12	3.69e-08	0	0
4.3e-12	6147	HCD	4	383.952	1532.78	K.LKECCDKPLLEK.S	gi|418694|pir||ABBOS	121	96	4.3e-12	3.93e-08	0	0
4.34e-12	3575	HCD	2	556.26	1111.51	D.FAEDKDVCK.N	gi|418694|pir||ABBOS	115	102	4.34e-12	3.83e-08	0	0
4.41e-12	5498	HCD	2	517.739	1034.47	R.NECFLSHK.D	gi|418694|pir||ABBOS	89	89	4.41e-12	3.82e-08	0	0
4.41e-12	5715	HCD	2	517.739	1034.47	R.NECFLSHK.D	gi|418694|pir||ABBOS	93	93	4.41e-12	3.82e-08	0	0
4.61e-12	3703	HCD	2	534.726	1068.44	K.QNCDQFEK.L	gi|418694|pir||ABBOS	88	88	4.61e-12	3.99e-08	0	0
4.61e-12	3855	HCD	2	534.726	1068.44	K.QNCDQFEK.L	gi|418694|pir||ABBOS	92	92	4.61e-12	3.99e-08	0	0
4.71e-12	16798	HCD	3	547.32	1639.94	R.KVPQVSTPTLVEVSR.S	gi|418694|pir||ABBOS	56	42	4.71e-12	4.4e-08	0	0
4.79e-12	3562	HCD	3	371.176	1111.51	D.FAEDKDVCK.N	gi|418694|pir||ABBOS	98	85	4.79e-12	4.22e-08	0	0
4.84e-12	9923	HCD	3	549.928	1647.77	F.TFHADICTLPDTEK.Q	gi|418694|pir||ABBOS	89	65	4.84e-12	4.5e-08	0	0
4.9e-12	10519	HCD	2	562.257	1123.51	D.PNTLCDEFK.A	gi|418694|pir||ABBOS	94	81	4.9e-12	4.32e-08	0	0
4.92e-12	15077	HCD	4	878.924	3511.67	K.SHCIAEVEKDAIPENLPPLTADFAEDKDVCK.N	gi|418694|pir||ABBOS	108	16	4.92e-12	4.72e-08	0	0
4.99e-12	10492	HCD	2	678.811	1355.61	N.TLCDEFKADEK.K	gi|418694|pir||ABBOS	105	85	4.99e-12	4.52e-08	0	0
5.38e-12	10221	HCD	3	593.601	1778.82	F.SQYLQQCPFDEHVK.L	gi|418694|pir||ABBOS	90	56	5.38e-12	5e-08	0	0
5.5e-12	14712	HCD	3	1171.56	3511.67	K.SHCIAEVEKDAIPENLPPLTADFAEDKDVCK.N	gi|418694|pir||ABBOS	121	24	5.5e-12	5.28e-08	0	0
5.89e-12	13082	HCD	2	582.812	1163.63	K.LVNELTEFAK.T	gi|418694|pir||ABBOS	139	113	5.89e-12	5.28e-08	0	0
6.06e-12	14293	HCD	3	858.081	2572.22	K.DAIPENLPPLTADFAEDKDVCKN.Y	gi|418694|pir||ABBOS	119	48	6.06e-12	5.8e-08	0	0
6.11e-12	7235	HCD	3	450.884	1350.64	D.DKEACFAVEGPK.L	gi|418694|pir||ABBOS	88	68	6.11e-12	5.59e-08	0	0
6.27e-12	8841	HCD	3	787.642	2360.91	K.EYEATLEECCAKDDPHACY.S	gi|418694|pir||ABBOS	146	57	6.27e-12	5.95e-08	0	0
6.28e-12	12207	HCD	3	627.975	1880.92	R.RPCFSALTPDETYVPK.A	gi|418694|pir||ABBOS	98	66	6.28e-12	5.89e-08	0	0
6.4e-12	15909	HCD	3	497.922	1491.75	Y.FYAPELLYYANK.Y	gi|418694|pir||ABBOS	84	64	6.4e-12	5.85e-08	0	0
6.58e-12	13854	HCD	2	562.265	1123.52	K.LFTFHADIC.T	gi|418694|pir||ABBOS	69	60	6.58e-12	5.81e-08	0	0
6.74e-12	9661	HCD	3	435.91	1305.72	K.HLVDEPQNLIK.Q	gi|418694|pir||ABBOS	75	64	6.74e-12	6.11e-08	0	0
6.93e-12	14218	HCD	2	1236.53	2473.09	K.YNGVFQDCCQAEDKGACLLPK.I	gi|418694|pir||ABBOS	173	61	6.93e-12	6.62e-08	0	0
6.97e-12	14584	HCD	2	954.466	1907.92	K.LFTFHADICTLPDTEK.Q	gi|418694|pir||ABBOS	126	58	6.97e-12	6.54e-08	0	0
7.18e-12	5215	HCD	2	443.711	886.415	K.DDSPDLPK.L	gi|418694|pir||ABBOS	85	85	7.18e-12	6.22e-08	0	0
7.18e-12	5455	HCD	2	443.711	886.415	K.DDSPDLPK.L	gi|418694|pir||ABBOS	86	86	7.18e-12	6.22e-08	0	0
7.54e-12	3963	HCD	2	535.22	1068.44	K.QNCDQFEK.L	gi|418694|pir||ABBOS	94	93	7.54e-12	6.52e-08	0	0
7.64e-12	7812	HCD	4	571.769	2284.07	E.PERNECFLSHKDDSPDLPK.L	gi|418694|pir||ABBOS	143	73	7.64e-12	7.26e-08	0	0
7.68e-12	6681	HCD	2	767.384	1532.78	K.LKECCDKPLLEK.S	gi|418694|pir||ABBOS	121	97	7.68e-12	7.02e-08	0	0
8.09e-12	6919	HCD	3	412.541	1235.61	D.KEACFAVEGPK.L	gi|418694|pir||ABBOS	75	61	8.09e-12	7.33e-08	0	0
8.41e-12	14215	HCD	3	1171.23	3511.67	K.SHCIAEVEKDAIPENLPPLTADFAEDKDVCK.N	gi|418694|pir||ABBOS	118	26	8.41e-12	8.07e-08	0	0
9.03e-12	15755	HCD	3	497.921	1491.75	Y.FYAPELLYYANK.Y	gi|418694|pir||ABBOS	78	57	9.03e-12	8.26e-08	0	0
9.08e-12	16772	HCD	3	860.7	2580.09	K.TVMENFVAFVDKCCAADDKEAC.F	gi|418694|pir||ABBOS	113	41	9.08e-12	8.68e-08	0	0
9.38e-12	13479	HCD	4	910.696	3639.77	E.KSHCIAEVEKDAIPENLPPLTADFAEDKDVCK.N	gi|418694|pir||ABBOS	244	66	9.38e-12	9e-08	0	0
9.78e-12	8788	HCD	4	784.072	3133.27	R.ETYGDMADCCEKQEPERNECFLSHK.D	gi|418694|pir||ABBOS	203	73	9.78e-12	9.36e-08	0	0
1.01e-11	5307	HCD	2	837.888	1673.77	K.QEPERNECFLSHK.D	gi|418694|pir||ABBOS	142	90	1.01e-11	9.3e-08	0	0
1.01e-11	7254	HCD	2	461.749	922.488	K.AEFVEVTK.L	gi|418694|pir||ABBOS	100	100	1.01e-11	8.77e-08	0	0
[truncated: 281 more rows]
