# Supplementary material for: Facile carrier-assisted targeted mass spectrometric approach for proteomic analysis of low numbers of mammalian cells
Source: Commun Biol. 2018 Aug 6;1:103. doi: 10.1038/s42003-018-0107-6 (PMC6123794; doi:10.1038/s42003-018-0107-6)
Supplement: Supplementary file 4 — Supplementary Data 2 [file 42003_2018_107_MOESM4_ESM.xlsx]

## Sheet: Supplementary Data 2
Supplementary Data 2. Non-redundant unique BSA peptides from BSA tryptic digest.
Non-redundant BSA peptides
K.SHCIAEVEKDAIPENLPPLTADFAEDKDVCK.N
K.TVM*ENFVAFVDKCCAADDKEACFAVEGPK.L
K.TVMENFVAFVDKCCAADDKEACFAVEGPK.L
K.EYEATLEECCAKDDPHACYSTVFDKLK.H
K.SHCIAEVEKDAIPENLPPLTADFAEDK.D
K.LVNELTEFAKTCVADESHAGCEK.S
K.EYEATLEECCAKDDPHACYSTVFDK.L
K.VHKECCHGDLLECADDRADLAK.Y
K.TVMENFVAFVDKCCAADDK.E
K.DDPHACYSTVFDKLKHLVDEPQNLIK.Q
K.HLVDEPQNLIKQNCDQFEK.L
C.IAEVEKDAIPENLPPLTADFAEDKDVCK.N
K.GLVLIAFSQYLQQCPFDEHVK.L
K.DAIPENLPPLTADFAEDKDVCK.N
K.ECCHGDLLECADDRADLAK.Y
K.LKPDPNTLCDEFKADEKK.F
I.PENLPPLTADFAEDKDVCK.N
K.CCAADDKEACFAVEGPK.L
K.VHKECCHGDLLECADDR.A
K.VASLRETYGDMADCCEK.Q
K.DAIPENLPPLTADFAEDK.D
K.LKPDPNTLCDEFKADEK.K
K.QEPERNECFLSHKDDSPDLPK.L
R.NECFLSHKDDSPDLPK.L
K.AFDEKLFTFHADICTLPDTEK.Q
K.LFTFHADICTLPDTEK.Q
E.KLFTFHADICTLPDTEK.Q
K.DDPHACYSTVFDKLK.H
R.ETYGDMADCCEKQEPER.N
N.LPPLTADFAEDKDVCK.N
C.CAADDKEACFAVEGPK.L
C.CAKDDPHACYSTVFDK.L
R.KVPQVSTPTLVEVSR.S
P.KLKPDPNTLCDEFKADEK.K
L.PPLTADFAEDKDVCK.N
C.CHGDLLECADDRADLAK.Y
R.RHPYFYAPELLYYANK.Y
R.MPCTEDYLSLILNR.L
K.VPQVSTPTLVEVSR.S
R.HPYFYAPELLYYANK.Y
K.QNCDQFEKLGEYGFQNALIVR.Y
K.ECCHGDLLECADDR.A
K.EYEATLEECCAKDDPHAC.Y
K.DDPHACYSTVFDK.L
K.SLHTLFGDELCKVASLR.E
R.M*PCTEDYLSLILNR.L
K.YICDNQDTISSKLK.E
N.ECFLSHKDDSPDLPK.L
K.TCVADESHAGCEK.S
C.AADDKEACFAVEGPK.L
R.LAKEYEATLEECCAK.D
K.TVMENFVAFVDKCCAADDKEAC.F
K.LKPDPNTLCDEFK.A
R.LCVLHEKTPVSEK.V
K.VASLRETYGDM*ADCCEK.Q
R.ETYGDM*ADCCEK.Q
R.ETYGDMADCCEK.Q
F.SQYLQQCPFDEHVK.L
P.KLKPDPNTLCDEFK.A
F.TFHADICTLPDTEK.Q
V.EKDAIPENLPPLTADFAEDKDVCK.N
K.TCVADESHAGCEKSLHTLFGDELCK.V
C.HGDLLECADDRADLAK.Y
K.TVM*ENFVAFVDK.C
K.TVMENFVAFVDK.C
R.PCFSALTPDETYVPK.A
K.TVMENFVAFVDKC.C
R.RHPEYAVSVLLR.L
K.VTKCCTESLVNR.R
V.PQVSTPTLVEVSR.S
K.LGEYGFQNALIVR.Y
K.EYEATLEECCAK.D
D.PNTLCDEFKADEK.K
L.IAFSQYLQQCPFDEHVK.L
K.YICDNQDTISSK.L
H.CIAEVEKDAIPENLPPLTADFAEDK.D
L.VLIAFSQYLQQCPFDEHVK.L
K.TVM*ENFVAFVDKC.C
K.QEPERNECFLSHK.D
K.LKECCDKPLLEK.S
M.PCTEDYLSLILNR.L
P.CFSALTPDETYVPK.A
C.FLSHKDDSPDLPK.L
P.YFYAPELLYYANK.Y
K.LGEYGFQNALIVRY.T
K.DAFLGSFLYEYSR.R
L.KPDPNTLCDEFK.A
F.HADICTLPDTEK.Q
C.FSALTPDETYVPK.A
K.EYEATLEECCAKDD.P
H.CIAEVEKDAIPENLPPLTADFAEDKDVCK.N
Y.FYAPELLYYANK.Y
R.HPEYAVSVLLR.L
K.SLHTLFGDELCK.V
D.DPHACYSTVFDK.L
K.HLVDEPQNLIK.Q
K.HKPKATEEQLK.T
L.TADFAEDKDVCK.N
Q.YLQQCPFDEHVK.L
N.TLCDEFKADEKK.F
E.KSLHTLFGDELCK.V
K.PDPNTLCDEFK.A
A.KTCVADESHAGCEK.S
P.CTEDYLSLILNR.L
D.PHACYSTVFDK.L
R.ADLAKYICDNQDTISSK.L
C.CHGDLLECADDR.A
K.VGTRCCTKPESER.M
A.KYICDNQDTISSK.L
F.YAPELLYYANK.Y
E.TYGDMADCCEK.Q
K.EACFAVEGPK.L
C.IAEVEKDAIPENLPPLTADFAEDK.D
K.ECCDKPLLEK.S
R.DTHKSEIAHR.F
R.RPCFSALTPDETYVPK.A
R.CCTKPESERMPCTEDYLSLILNR.L
Q.VSTPTLVEVSR.S
D.PHACYSTVFDKLK.H
S.ALTPDETYVPK.A
Y.ICDNQDTISSK.L
D.DKEACFAVEGPK.L
K.CCTESLVNRR.P
K.SHCIAEVEKDAIPENLPPLTADFAEDKDVCKNYQEAK.D
K.CCAADDKEACF.A
K.LVNELTEFAK.T
N.TLCDEFKADEK.K
D.AFLGSFLYEYSR.R
C.HGDLLECADDR.A
F.SALTPDETYVPK.A
V.MENFVAFVDK.C
Y.LQQCPFDEHVK.L
L.KPDPNTLCDEFKADEK.K
A.FLGSFLYEYSR.R
R.CCTKPESER.M
C.TEDYLSLILNR.L
T.CVADESHAGCEK.S
L.GEYGFQNALIVR.Y
K.CCTESLVNR.R
R.CASIQKFGER.A
L.HTLFGDELCK.V
K.TPVSEKVTK.C
K.SHCIAEVEKDAIPENLPPLTADFAEDKD.V
K.KQTALVELLK.H
L.KECCDKPLLEK.S
Y.APELLYYANK.Y
K.NYQEAKDAFLGSFLYEYSR.R
T.YGDMADCCEK.Q
L.TPDETYVPK.A
K.SHCIAEVEK.D
T.KCCTESLVNR.R
R.NECFLSHKDD.S
K.SHCIAEVEKD.A
D.PNTLCDEFK.A
R.ETYGDMADCCEKQEPERNECFLSHK.D
H.ACYSTVFDK.L
D.FAEDKDVCK.N
L.KTVMENFVAFVDK.C
F.LGSFLYEYSR.R
L.KHLVDEPQNLIK.Q
R.NECFLSHK.D
K.QNCDQFEK.L
K.DAIPENLPPLTADFAEDKDVCKN.Y
E.KLGEYGFQNALIVR.Y
A.PELLYYANK.Y
M.ENFVAFVDK.C
K.DDSPDLPK.L
K.AEFVEVTK.L
I.AEVEKDAIPENLPPLTADFAEDKDVCK.N
K.LKPDPNTL.C
K.QTALVELLK.H
E.PERNECFLSHKDDSPDLPK.L
C.YSTVFDKLK.H
R.RPCFSALTPDETYVPKAFDEK.L
K.QEPERNECFLSHKDD.S
T.PDETYVPK.A
V.STPTLVEVSR.S
K.CCTESLVNRRPC.F
D.ICTLPDTEK.Q
K.SEIAHRFK.D
L.FTFHADICTLPDTEK.Q
E.YEATLEECCAK.D
K.SHCIAEVEKDAIPENLPPLTADF.A
K.EYEATLEECCAKDDPHACY.S
Y.FYAPELLYYANKYNGVFQDCCQAEDK.G
P.KAEFVEVTK.L
R.CCTKPESERM*PCTEDYLSLILNR.L
A.CFAVEGPK.L
H.TLFGDELCK.V
K.DDPHACY.S
L.IKQNCDQFEK.L
R.NECFLSHKDDSPDLPKLKPDPNTLCDEFK.A
I.CTLPDTEK.Q
C.CTESLVNR.R
S.HCIAEVEK.D
T.PTLVEVSR.S
R.LCVLHEK.T
Y.GFQNALIVR.Y
E.NLPPLTADFAEDKDVCK.N
S.TPTLVEVSR.S
K.YLYEIAR.R
K.SHCIAEVEKDAIPENLPPLTAD.F
K.LFTFHADIC.T
E.YAVSVLLR.L
V.TDLTKVHKECCHGDLLECADDR.A
L.SHKDDSPDLPK.L
K.LVTDLTK.V
R.LSQKFPK.A
Y.STVFDKLK.H
C.CDKPLLEK.S
K.YNGVFQDCCQAEDKGACLLPK.I
K.AWSVAR.L
C.PFDEHVK.L
T.KLVTDLTK.V
E.KSHCIAEVEKDAIPENLPPLTADFAEDKDVCK.N
K.FGERALK.A
R.LRCASIQK.F
E.CCDKPLLEK.S
K.DAFLGSFLYEYSRR.H
N.FVAFVDK.C
K.QEPERNECFLSHKDDSPD.L
K.LKPDPN.T
F.LSHKDDSPDLPK.L
V.NELTEFAK.T
K.IETMREK.V
C.YSTVFDK.L
N.TLCDEFK.A
K.NYQEAK.D
T.HKSEIAHR.F
N.ECFLSHK.D
D.NQDTISSK.L
R.NECFLSHKDDSPD.L
K.ATEEQLK.T
C.FAVEGPK.L
K.SHCIAEVEKDAIPENLPPLTADFA.E
K.TPVSEK.V
K.DAIPENLPPLTADFAEDKDVCKNYQEAK.D
C.TESLVNR.R
C.CTKPESER.M
K.SEIAHR.F
K.CCTESLVNRRPCFSALTPDETYVPK.A
R.CASIQKF.G
L.FGDELCK.V
D.DSPDLPK.L
K.DAIPENLPPLTADFAEDKD.V
K.YNGVFQDCCQAEDK.G
K.LFTFHAD.I
C.TLPDTEK.Q
R.CASIQK.F
K.GACLLPK.I
K.LVTDLTKVHKECCHGDLLECADDR.A
D.AIPENLPPLTADFAEDKDVCK.N
K.ATEEQLKTVMENFVAFVDK.C
A.IPENLPPLTADFAEDKDVCK.N
K.SHCIAEVEKDAIPENLPPLTADFAEDKDVCKN.Y
L.PPLTADFAEDK.D
V.KLVNELTEFAKTCVADESHAGCEK.S
K.DVCKNYQEAK.D
H.GDLLECADDRADLAK.Y
Y.EATLEECCAK.D
D.KEACFAVEGPK.L
R.LAKEYEATLEECCAKDDPHACYSTVFDKLK.H
L.VDEPQNLIK.Q
D.THKSEIAHR.F
H.KDDSPDLPKLKPDPNTLCDEFK.A
E.KSHCIAEVEK.D
G.DELCKVASLRETYGDMADCCEK.Q
S.HKDDSPDLPK.L
K.LFTFHADICTLPDTEKQ.I
K.SHCIAEVEKDAIPENLPPLTADFAED.K
K.AEFVEVTKL.V
K.SHCIAEVEKDAIPENLPPLTADFAE.D
H.KDDSPDLPK.L
Q.NCDQFEK.L
C.DEFKADEKK.F
P.TLVEVSR.S
K.SHCIAEVEKDAIPENLPPL.T
