# Supplementary material for: Facile carrier-assisted targeted mass spectrometric approach for proteomic analysis of low numbers of mammalian cells
Source: Commun Biol. 2018 Aug 6;1:103. doi: 10.1038/s42003-018-0107-6 (PMC6123794; doi:10.1038/s42003-018-0107-6)
Supplement: Supplementary file 5 — Supplementary Data 3 [file 42003_2018_107_MOESM5_ESM.xlsx]

## Sheet: Supplementary Data 3
Supplementary Data 3. Using Thermo peptide analyzing tool to analyze BSA peptide hydrophobicity (high value and low value means that the peptide is very hydrophobic and very hydrophilic, respectively).
BSA peptides	Hydrophobicity
SHCIAEVEKDAIPENLPPLTADFAEDKDVCK	38.36
TVM*ENFVAFVDKCCAADDKEACFAVEGPK	39.78
TVMENFVAFVDKCCAADDKEACFAVEGPK	39.78
EYEATLEECCAKDDPHACYSTVFDKLK	33
SHCIAEVEKDAIPENLPPLTADFAEDK	37.36
LVNELTEFAKTCVADESHAGCEK	30.58
EYEATLEECCAKDDPHACYSTVFDK	31.03
VHKECCHGDLLECADDRADLAK	26.39
TVMENFVAFVDKCCAADDK	37.26
DDPHACYSTVFDKLKHLVDEPQNLIK	39.63
HLVDEPQNLIKQNCDQFEK	30.31
IAEVEKDAIPENLPPLTADFAEDKDVCK	37.67
GLVLIAFSQYLQQCPFDEHVK	49.35
DAIPENLPPLTADFAEDKDVCK	35.96
ECCHGDLLECADDRADLAK	26.73
LKPDPNTLCDEFKADEKK	25.01
PENLPPLTADFAEDKDVCK	32.44
CCAADDKEACFAVEGPK	21.07
VHKECCHGDLLECADDR	20.71
VASLRETYGDMADCCEK	23.23
DAIPENLPPLTADFAEDK	35.66
LKPDPNTLCDEFKADEK	25.36
QEPERNECFLSHKDDSPDLPK	26.22
NECFLSHKDDSPDLPK	26.24
AFDEKLFTFHADICTLPDTEK	42.89
LFTFHADICTLPDTEK	35.93
KLFTFHADICTLPDTEK	38.49
DDPHACYSTVFDKLK	27.43
ETYGDMADCCEKQEPER	15.79
LPPLTADFAEDKDVCK	29.03
CAADDKEACFAVEGPK	20.46
CAKDDPHACYSTVFDK	20.93
KVPQVSTPTLVEVSR	26.99
KLKPDPNTLCDEFKADEK	25.6
PPLTADFAEDKDVCK	25.82
CHGDLLECADDRADLAK	27.14
RHPYFYAPELLYYANK	37.08
MPCTEDYLSLILNR	43.23
VPQVSTPTLVEVSR	27.05
HPYFYAPELLYYANK	36.86
QNCDQFEKLGEYGFQNALIVR	38.12
ECCHGDLLECADDR	20.09
EYEATLEECCAKDDPHAC	19.38
DDPHACYSTVFDK	21.87
SLHTLFGDELCKVASLR	38.01
MPCTEDYLSLILNR	43.23
YICDNQDTISSKLK	21.68
ECFLSHKDDSPDLPK	26.63
TCVADESHAGCEK	6.81
AADDKEACFAVEGPK	19.57
LAKEYEATLEECCAK	21.28
TVMENFVAFVDKCCAADDKEAC	36.18
LKPDPNTLCDEFK	25.03
LCVLHEKTPVSEK	21.55
VASLRETYGDM*ADCCEK	23.23
ETYGDM*ADCCEK	13.32
ETYGDMADCCEK	13.32
SQYLQQCPFDEHVK	26.45
KLKPDPNTLCDEFK	25.17
TFHADICTLPDTEK	26.6
EKDAIPENLPPLTADFAEDKDVCK	34.28
TCVADESHAGCEKSLHTLFGDELCK	31.02
HGDLLECADDRADLAK	26.93
TVM*ENFVAFVDK	37.61
TVMENFVAFVDK	37.61
PCFSALTPDETYVPK	31.95
TVMENFVAFVDKC	37.36
RHPEYAVSVLLR	32.16
VTKCCTESLVNR	15.54
PQVSTPTLVEVSR	25.84
LGEYGFQNALIVR	34.39
EYEATLEECCAK	18.23
PNTLCDEFKADEK	21.37
IAFSQYLQQCPFDEHVK	36.63
YICDNQDTISSK	14.82
CIAEVEKDAIPENLPPLTADFAEDK	37.66
VLIAFSQYLQQCPFDEHVK	44.43
TVMENFVAFVDKC	37.36
QEPERNECFLSHK	17.93
LKECCDKPLLEK	20.83
PCTEDYLSLILNR	40.13
CFSALTPDETYVPK	29.87
FLSHKDDSPDLPK	21.79
YFYAPELLYYANK	35.7
LGEYGFQNALIVRY	38
DAFLGSFLYEYSR	39.68
KPDPNTLCDEFK	21.76
HADICTLPDTEK	19.84
FSALTPDETYVPK	27.88
EYEATLEECCAKDD	18.28
CIAEVEKDAIPENLPPLTADFAEDKDVCK	38.61
FYAPELLYYANK	33.78
HPEYAVSVLLR	32.21
SLHTLFGDELCK	30.18
DPHACYSTVFDK	21.56
HLVDEPQNLIK	25.69
HKPKATEEQLK	9.75
TADFAEDKDVCK	15.31
YLQQCPFDEHVK	23.78
TLCDEFKADEKK	17.48
KSLHTLFGDELCK	30.02
PDPNTLCDEFK	22.44
KTCVADESHAGCEK	6.8
CTEDYLSLILNR	40
PHACYSTVFDK	22.1
ADLAKYICDNQDTISSK	24.55
CHGDLLECADDR	20.6
VGTRCCTKPESER	5.56
KYICDNQDTISSK	16.84
YAPELLYYANK	28.27
TYGDMADCCEK	11.4
EACFAVEGPK	19.69
IAEVEKDAIPENLPPLTADFAEDK	36.76
ECCDKPLLEK	17.86
DTHKSEIAHR	5.92
RPCFSALTPDETYVPK	32.51
CCTKPESERMPCTEDYLSLILNR	41.96
VSTPTLVEVSR	22.97
PHACYSTVFDKLK	27.65
ALTPDETYVPK	20.98
ICDNQDTISSK	9.35
DKEACFAVEGPK	19.47
CCTESLVNRR	13.44
SHCIAEVEKDAIPENLPPLTADFAEDKDVCKNYQEAK	36.34
CCAADDKEACF	13.31
LVNELTEFAK	28.48
TLCDEFKADEK	17.86
AFLGSFLYEYSR	40.41
HGDLLECADDR	20.29
SALTPDETYVPK	23.15
MENFVAFVDK	30.49
LQQCPFDEHVK	19.93
KPDPNTLCDEFKADEK	22.11
FLGSFLYEYSR	36.66
CCTKPESER	4.51
TEDYLSLILNR	40.38
CVADESHAGCEK	5.38
GEYGFQNALIVR	30.87
CCTESLVNR	12.73
CASIQKFGER	16.05
HTLFGDELCK	26.17
TPVSEKVTK	10.4
SHCIAEVEKDAIPENLPPLTADFAEDKD	39.2
KQTALVELLK	33.2
KECCDKPLLEK	16.58
APELLYYANK	26.34
NYQEAKDAFLGSFLYEYSR	40.33
YGDMADCCEK	9.96
TPDETYVPK	13.34
SHCIAEVEK	12.83
KCCTESLVNR	13.24
NECFLSHKDD	16.03
SHCIAEVEKD	15.52
PNTLCDEFK	19.63
ETYGDMADCCEKQEPERNECFLSHK	27.03
ACYSTVFDK	19.33
FAEDKDVCK	11.28
KTVMENFVAFVDK	37.24
LGSFLYEYSR	30.87
KHLVDEPQNLIK	26.45
NECFLSHK	16.6
QNCDQFEK	7.55
DAIPENLPPLTADFAEDKDVCKN	35.32
KLGEYGFQNALIVR	34.38
PELLYYANK	24.43
ENFVAFVDK	27.55
DDSPDLPK	12.43
AEFVEVTK	20.05
AEVEKDAIPENLPPLTADFAEDKDVCK	34.94
LKPDPNTL	19.44
QTALVELLK	32.23
PERNECFLSHKDDSPDLPK	26.6
YSTVFDKLK	25.63
RPCFSALTPDETYVPKAFDEK	37.02
QEPERNECFLSHKDD	16.97
PDETYVPK	12.36
STPTLVEVSR	21.46
CCTESLVNRRPC	14.34
ICTLPDTEK	16.2
SEIAHRFK	15.74
FTFHADICTLPDTEK	31.85
YEATLEECCAK	15.33
SHCIAEVEKDAIPENLPPLTADF	39.65
EYEATLEECCAKDDPHACY	23.11
FYAPELLYYANKYNGVFQDCCQAEDK	39.07
KAEFVEVTK	19.59
CCTKPESERM*PCTEDYLSLILNR	41.96
CFAVEGPK	15.99
TLFGDELCK	25.72
DDPHACY	6.1
IKQNCDQFEK	11.36
NECFLSHKDDSPDLPKLKPDPNTLCDEFK	36.27
CTLPDTEK	11.09
CTESLVNR	12.49
HCIAEVEK	12.18
PTLVEVSR	19.43
LCVLHEK	15.76
GFQNALIVR	26.95
NLPPLTADFAEDKDVCK	30.42
TPTLVEVSR	20.35
YLYEIAR	24.44
SHCIAEVEKDAIPENLPPLTAD	36.09
LFTFHADIC	31.37
YAVSVLLR	28.56
TDLTKVHKECCHGDLLECADDR	27.09
SHKDDSPDLPK	10.22
LVTDLTK	17.02
LSQKFPK	15.69
STVFDKLK	22.15
CDKPLLEK	19.47
YNGVFQDCCQAEDKGACLLPK	32.87
AWSVAR	13.09
PFDEHVK	11.59
KLVTDLTK	20.22
KSHCIAEVEKDAIPENLPPLTADFAEDKDVCK	36.38
FGERALK	14.78
LRCASIQK	9.8
CCDKPLLEK	19.07
DAFLGSFLYEYSRR	38.86
FVAFVDK	24.28
QEPERNECFLSHKDDSPD	19.8
LKPDPN	7.19
LSHKDDSPDLPK	13.73
NELTEFAK	20.54
IETMREK	8.59
YSTVFDK	17.56
TLCDEFK	17.12
NYQEAK	3.1
HKSEIAHR	5.47
ECFLSHK	15.1
NQDTISSK	5.43
NECFLSHKDDSPD	18.91
ATEEQLK	6.4
FAVEGPK	12.62
SHCIAEVEKDAIPENLPPLTADFA	39.75
TPVSEK	3.97
DAIPENLPPLTADFAEDKDVCKNYQEAK	33.63
TESLVNR	11.25
CTKPESER	4.2
SEIAHR	4.99
CCTESLVNRRPCFSALTPDETYVPK	35.5
CASIQKF	15.55
FGDELCK	14.7
DSPDLPK	11.6
DAIPENLPPLTADFAEDKD	36.06
YNGVFQDCCQAEDK	19.14
LFTFHAD	24.24
TLPDTEK	9.06
CASIQK	4.44
GACLLPK	17.65
LVTDLTKVHKECCHGDLLECADDR	31.1
AIPENLPPLTADFAEDKDVCK	35.49
ATEEQLKTVMENFVAFVDK	41.02
IPENLPPLTADFAEDKDVCK	35.27
SHCIAEVEKDAIPENLPPLTADFAEDKDVCKN	37.81
PPLTADFAEDK	23.41
KLVNELTEFAKTCVADESHAGCEK	33.64
DVCKNYQEAK	6.24
GDLLECADDRADLAK	27.29
EATLEECCAK	11.88
KEACFAVEGPK	18.77
LAKEYEATLEECCAKDDPHACYSTVFDKLK	33.4
VDEPQNLIK	19.82
THKSEIAHR	6.66
KDDSPDLPKLKPDPNTLCDEFK	32.45
KSHCIAEVEK	11.91
DELCKVASLRETYGDMADCCEK	31.77
HKDDSPDLPK	10.03
LFTFHADICTLPDTEKQ	36.27
SHCIAEVEKDAIPENLPPLTADFAED	38.56
AEFVEVTKL	28.2
SHCIAEVEKDAIPENLPPLTADFAE	38.83
KDDSPDLPK	11.04
NCDQFEK	7.7
DEFKADEKK	8.85
TLVEVSR	16.37
SHCIAEVEKDAIPENLPPL	37.8
