# Supplementary material for: Facile carrier-assisted targeted mass spectrometric approach for proteomic analysis of low numbers of mammalian cells
Source: Commun Biol. 2018 Aug 6;1:103. doi: 10.1038/s42003-018-0107-6 (PMC6123794; doi:10.1038/s42003-018-0107-6)
Supplement: Supplementary file 6 — Supplementary Data 4 [file 42003_2018_107_MOESM6_ESM.xlsx]

## Sheet: Supplementary Data 4
Supplementary Data 4. Selected EGFR pathway proteins, their surrogate peptides, and the optimized transitions and collision energies.
Gene	Surrogate peptide	Charge states	Version	Parent ion (Q1)	Product ion (Q3)	Collision energies (eV)
PEBP1	LYTLVLTDPDAPSR	2	Light	780.917	1070.55	26		Note: Please also our recent paper (Shi et al. Sci Signal 2016, 9:rs6).
PEBP1	LYTLVLTDPDAPSR	2	Light	780.917	971.479	23
PEBP1	LYTLVLTDPDAPSR	2	Light	780.917	858.395	23
PEBP1	LYTLVLTDPDAPSR	2	Light	780.917	642.321	32
PEBP1	LYTLVLTDPDAPSR	2	Heavy	785.921	1080.56	26
PEBP1	LYTLVLTDPDAPSR	2	Heavy	785.921	981.488	23
PEBP1	LYTLVLTDPDAPSR	2	Heavy	785.921	868.403	23
PEBP1	LYTLVLTDPDAPSR	2	Heavy	785.921	652.329	32
PEBP1	VLTPTQVK	2	Light	443.274	673.388	14
PEBP1	VLTPTQVK	2	Light	443.274	572.34	15
PEBP1	VLTPTQVK	2	Light	443.274	213.16	11
PEBP1	VLTPTQVK	2	Heavy	447.281	681.402	14
PEBP1	VLTPTQVK	2	Heavy	447.281	580.354	15
PEBP1	VLTPTQVK	2	Heavy	447.281	213.16	11
CBL	GTEPIVVDPFDPR	2	Light	721.37	746.347	18
CBL	GTEPIVVDPFDPR	2	Light	721.37	631.32	23
CBL	GTEPIVVDPFDPR	2	Light	721.37	272.172	33
CBL	GTEPIVVDPFDPR	2	Light	721.37	577.814	20
CBL	GTEPIVVDPFDPR	2	Heavy	726.374	756.355	18
CBL	GTEPIVVDPFDPR	2	Heavy	726.374	641.328	23
CBL	GTEPIVVDPFDPR	2	Heavy	726.374	282.18	33
CBL	GTEPIVVDPFDPR	2	Heavy	726.374	582.818	20
CBL	GIFPSGLFQGDTFR	2	Light	771.881	1247.57	27
CBL	GIFPSGLFQGDTFR	2	Light	771.881	1089.5	26
CBL	GIFPSGLFQGDTFR	2	Light	771.881	616.32	36
CBL	GIFPSGLFQGDTFR	2	Light	771.881	454.266	23
CBL	GIFPSGLFQGDTFR	2	Heavy	776.885	1257.57	27
CBL	GIFPSGLFQGDTFR	2	Heavy	776.885	1099.5	26
CBL	GIFPSGLFQGDTFR	2	Heavy	776.885	626.328	36
CBL	GIFPSGLFQGDTFR	2	Heavy	776.885	454.266	23
ERRFI1	NSPSLFPCAPLCER	2	Light	824.385	1149.52	26
ERRFI1	NSPSLFPCAPLCER	2	Light	824.385	1002.45	28
ERRFI1	NSPSLFPCAPLCER	2	Light	824.385	723.847	24
ERRFI1	NSPSLFPCAPLCER	2	Heavy	829.389	1159.53	26
ERRFI1	NSPSLFPCAPLCER	2	Heavy	829.389	1012.46	28
ERRFI1	NSPSLFPCAPLCER	2	Heavy	829.389	728.851	24
ERRFI1	LTVNGVCASTPPLTPIK	2	Light	884.487	1184.63	28
ERRFI1	LTVNGVCASTPPLTPIK	2	Light	884.487	1024.6	27
ERRFI1	LTVNGVCASTPPLTPIK	2	Light	884.487	953.567	28
ERRFI1	LTVNGVCASTPPLTPIK	2	Light	884.487	765.487	29
ERRFI1	LTVNGVCASTPPLTPIK	2	Heavy	888.494	1192.65	28
ERRFI1	LTVNGVCASTPPLTPIK	2	Heavy	888.494	1032.62	27
ERRFI1	LTVNGVCASTPPLTPIK	2	Heavy	888.494	961.581	28
ERRFI1	LTVNGVCASTPPLTPIK	2	Heavy	888.494	773.501	29
DUSP4	GSVSLEQILPAEEEVR	2	Light	878.46	1055.57	30
DUSP4	GSVSLEQILPAEEEVR	2	Light	878.46	942.489	27
DUSP4	GSVSLEQILPAEEEVR	2	Light	878.46	829.405	27
DUSP4	GSVSLEQILPAEEEVR	2	Heavy	883.464	1065.58	30
DUSP4	GSVSLEQILPAEEEVR	2	Heavy	883.464	952.497	27
DUSP4	GSVSLEQILPAEEEVR	2	Heavy	883.464	839.413	27
DUSP4	VLVHCQAGISR	3	Light	413.892	791.383	18
DUSP4	VLVHCQAGISR	3	Light	413.892	570.801	13
DUSP4	VLVHCQAGISR	3	Light	413.892	514.259	10
DUSP4	VLVHCQAGISR	3	Heavy	417.228	801.391	18
DUSP4	VLVHCQAGISR	3	Heavy	417.228	575.805	13
DUSP4	VLVHCQAGISR	3	Heavy	417.228	519.263	10
DUSP6	DSTNLDVLEEFGIK	2	Light	790.396	1049.55	23
DUSP6	DSTNLDVLEEFGIK	2	Light	790.396	934.524	24
DUSP6	DSTNLDVLEEFGIK	2	Light	790.396	835.456	24
DUSP6	DSTNLDVLEEFGIK	2	Heavy	794.403	1057.57	23
DUSP6	DSTNLDVLEEFGIK	2	Heavy	794.403	942.539	24
DUSP6	DSTNLDVLEEFGIK	2	Heavy	794.403	843.47	24
DUSP6	TLGLSSPCDNR	2	Light	610.29	748.304	20
DUSP6	TLGLSSPCDNR	2	Light	610.29	661.272	20
DUSP6	TLGLSSPCDNR	2	Light	610.29	385.245	23
DUSP6	TLGLSSPCDNR	2	Heavy	615.295	758.313	20
DUSP6	TLGLSSPCDNR	2	Heavy	615.295	671.281	20
DUSP6	TLGLSSPCDNR	2	Heavy	615.295	385.245	23
SPRED1	FGLTFQSPADAR	2	Light	655.33	891.432	23
SPRED1	FGLTFQSPADAR	2	Light	655.33	744.363	22
SPRED1	FGLTFQSPADAR	2	Light	655.33	616.305	22
SPRED1	FGLTFQSPADAR	2	Light	655.33	246.156	33
SPRED1	FGLTFQSPADAR	2	Heavy	660.335	901.44	23
SPRED1	FGLTFQSPADAR	2	Heavy	660.335	754.372	22
SPRED1	FGLTFQSPADAR	2	Heavy	660.335	626.313	22
SPRED1	FGLTFQSPADAR	2	Heavy	660.335	256.164	33
SPRED1	VPHQEENGCADFFIR	3	Light	606.946	768.404	19
SPRED1	VPHQEENGCADFFIR	3	Light	606.946	582.34	22
SPRED1	VPHQEENGCADFFIR	3	Light	606.946	435.271	21
SPRED1	VPHQEENGCADFFIR	3	Heavy	610.282	778.412	19
SPRED1	VPHQEENGCADFFIR	3	Heavy	610.282	592.348	22
SPRED1	VPHQEENGCADFFIR	3	Heavy	610.282	445.28	21
SPRY4	VVHCQPLDLK	2	Light	604.826	873.45	21
SPRY4	VVHCQPLDLK	2	Light	604.826	505.758	19
SPRY4	VVHCQPLDLK	2	Light	604.826	949.456	20
SPRY4	VVHCQPLDLK	2	Heavy	608.834	881.464	21
SPRY4	VVHCQPLDLK	2	Heavy	608.834	509.765	19
SPRY4	VVHCQPLDLK	2	Heavy	608.834	949.456	20
SPRY4	LQHPLTILPIDQVK	3	Light	538.991	699.404	15
SPRY4	LQHPLTILPIDQVK	3	Light	538.991	602.351	15
SPRY4	LQHPLTILPIDQVK	3	Light	538.991	803.477	16
SPRY4	LQHPLTILPIDQVK	3	Heavy	541.662	707.418	15
SPRY4	LQHPLTILPIDQVK	3	Heavy	541.662	610.365	15
SPRY4	LQHPLTILPIDQVK	3	Heavy	541.662	803.477	16
SPRY4	GGAPELAPTPAR	2	Light	568.807	612.346	22
SPRY4	GGAPELAPTPAR	2	Light	568.807	541.309	20
SPRY4	GGAPELAPTPAR	2	Light	568.807	476.267	16
SPRY4	GGAPELAPTPAR	2	Heavy	573.811	622.355	22
SPRY4	GGAPELAPTPAR	2	Heavy	573.811	551.318	20
SPRY4	GGAPELAPTPAR	2	Heavy	573.811	481.271	16
PTPRE	TGTFIALSNILER	2	Light	717.901	915.526	25
PTPRE	TGTFIALSNILER	2	Light	717.901	844.489	24
PTPRE	TGTFIALSNILER	2	Light	717.901	731.405	30
PTPRE	TGTFIALSNILER	2	Heavy	722.905	925.534	25
PTPRE	TGTFIALSNILER	2	Heavy	722.905	854.497	24
PTPRE	TGTFIALSNILER	2	Heavy	722.905	741.413	30
PTPRE	VDVFEFVSR	2	Light	549.285	883.467	18
PTPRE	VDVFEFVSR	2	Light	549.285	784.399	18
PTPRE	VDVFEFVSR	2	Light	549.285	637.33	17
PTPRE	VDVFEFVSR	2	Heavy	554.289	893.475	18
PTPRE	VDVFEFVSR	2	Heavy	554.289	794.407	18
PTPRE	VDVFEFVSR	2	Heavy	554.289	647.339	17
SHOC2	ELTQLTELYLYSNK	2	Light	857.949	1130.57	26
SHOC2	ELTQLTELYLYSNK	2	Light	857.949	900.483	25
SHOC2	ELTQLTELYLYSNK	2	Light	857.949	787.398	26
SHOC2	ELTQLTELYLYSNK	2	Light	857.949	511.251	25
SHOC2	ELTQLTELYLYSNK	2	Heavy	861.956	1138.59	26
SHOC2	ELTQLTELYLYSNK	2	Heavy	861.956	908.497	25
SHOC2	ELTQLTELYLYSNK	2	Heavy	861.956	795.413	26
SHOC2	ELTQLTELYLYSNK	2	Heavy	861.956	519.265	25
SHOC2	LDSLTTLYLR	2	Light	597.84	966.562	20
SHOC2	LDSLTTLYLR	2	Light	597.84	766.446	20
SHOC2	LDSLTTLYLR	2	Light	597.84	665.398	20
SHOC2	LDSLTTLYLR	2	Heavy	602.844	976.57	20
SHOC2	LDSLTTLYLR	2	Heavy	602.844	776.454	20
SHOC2	LDSLTTLYLR	2	Heavy	602.844	675.406	20
ADAM17	NIYLNSGLTSTK	2	Light	655.851	1083.57	19
ADAM17	NIYLNSGLTSTK	2	Light	655.851	920.505	21
ADAM17	NIYLNSGLTSTK	2	Light	655.851	807.421	22
ADAM17	NIYLNSGLTSTK	2	Light	655.851	693.378	22
ADAM17	NIYLNSGLTSTK	2	Heavy	659.858	1091.58	19
ADAM17	NIYLNSGLTSTK	2	Heavy	659.858	928.519	21
ADAM17	NIYLNSGLTSTK	2	Heavy	659.858	815.435	22
ADAM17	NIYLNSGLTSTK	2	Heavy	659.858	701.392	22
ADAM17	SFEDLTDHPVTR	3	Light	472.897	609.347	21
ADAM17	SFEDLTDHPVTR	3	Light	472.897	472.288	24
ADAM17	SFEDLTDHPVTR	3	Light	472.897	591.791	14
ADAM17	SFEDLTDHPVTR	3	Light	472.897	207.113	18
ADAM17	SFEDLTDHPVTR	3	Heavy	476.233	619.355	21
ADAM17	SFEDLTDHPVTR	3	Heavy	476.233	482.296	24
ADAM17	SFEDLTDHPVTR	3	Heavy	476.233	596.795	14
ADAM17	SFEDLTDHPVTR	3	Heavy	476.233	207.113	18
EGFR	NLQEILHGAVR	2	Light	625.354	1022.57	24
EGFR	NLQEILHGAVR	2	Light	625.354	765.473	26
EGFR	NLQEILHGAVR	2	Light	625.354	652.389	26
EGFR	NLQEILHGAVR	2	Heavy	630.358	1032.58	24
EGFR	NLQEILHGAVR	2	Heavy	630.358	775.481	26
EGFR	NLQEILHGAVR	2	Heavy	630.358	662.397	26
EGFR	LTQLGTFEDHFLSLQR	3	Light	635.667	900.505	25
EGFR	LTQLGTFEDHFLSLQR	3	Light	635.667	763.446	26
EGFR	LTQLGTFEDHFLSLQR	3	Light	635.667	781.902	18
EGFR	LTQLGTFEDHFLSLQR	3	Light	635.667	725.36	17
EGFR	LTQLGTFEDHFLSLQR	3	Heavy	639.003	910.513	25
EGFR	LTQLGTFEDHFLSLQR	3	Heavy	639.003	773.454	26
EGFR	LTQLGTFEDHFLSLQR	3	Heavy	639.003	786.906	18
EGFR	LTQLGTFEDHFLSLQR	3	Heavy	639.003	730.364	17
SHC1	EAISLVCEAVPGAK	2	Light	722.379	930.471	22
SHC1	EAISLVCEAVPGAK	2	Light	722.379	831.403	24
SHC1	EAISLVCEAVPGAK	2	Light	722.379	372.224	29
SHC1	EAISLVCEAVPGAK	2	Light	722.379	1072.53	16
SHC1	EAISLVCEAVPGAK	2	Heavy	726.386	938.486	22
SHC1	EAISLVCEAVPGAK	2	Heavy	726.386	839.417	24
SHC1	EAISLVCEAVPGAK	2	Heavy	726.386	380.238	29
SHC1	EAISLVCEAVPGAK	2	Heavy	726.386	1072.53	16
SHC1	HLLLVDPEGVVR	2	Light	673.893	1096.64	22
SHC1	HLLLVDPEGVVR	2	Light	673.893	656.373	28
SHC1	HLLLVDPEGVVR	2	Light	673.893	346.211	30
SHC1	HLLLVDPEGVVR	2	Heavy	678.897	1106.64	22
SHC1	HLLLVDPEGVVR	2	Heavy	678.897	666.381	28
SHC1	HLLLVDPEGVVR	2	Heavy	678.897	346.211	30
GRB2	FNSLNELVDYHR	2	Light	753.87	1045.51	27
GRB2	FNSLNELVDYHR	2	Light	753.87	931.463	28
GRB2	FNSLNELVDYHR	2	Light	753.87	802.421	28
GRB2	FNSLNELVDYHR	2	Light	753.87	689.337	26
GRB2	FNSLNELVDYHR	2	Light	753.87	475.241	32
GRB2	FNSLNELVDYHR	2	Heavy	758.875	1055.51	27
GRB2	FNSLNELVDYHR	2	Heavy	758.875	941.471	28
GRB2	FNSLNELVDYHR	2	Heavy	758.875	812.429	28
GRB2	FNSLNELVDYHR	2	Heavy	758.875	699.345	26
GRB2	FNSLNELVDYHR	2	Heavy	758.875	485.249	32
GRB2	ATADDELSFK	2	Light	548.761	924.431	18
GRB2	ATADDELSFK	2	Light	548.761	853.394	19
GRB2	ATADDELSFK	2	Light	548.761	738.367	19
GRB2	ATADDELSFK	2	Heavy	552.769	932.445	18
GRB2	ATADDELSFK	2	Heavy	552.769	861.408	19
GRB2	ATADDELSFK	2	Heavy	552.769	746.381	19
GAB1	APSASVDSSLYNLPR	2	Light	788.902	1163.61	26
GAB1	APSASVDSSLYNLPR	2	Light	788.902	1064.54	29
GAB1	APSASVDSSLYNLPR	2	Light	788.902	949.51	29
GAB1	APSASVDSSLYNLPR	2	Heavy	793.906	1173.61	26
GAB1	APSASVDSSLYNLPR	2	Heavy	793.906	1074.55	29
GAB1	APSASVDSSLYNLPR	2	Heavy	793.906	959.518	29
GAB1	LTGDPDVLEYYK	2	Light	706.851	1198.56	21
GAB1	LTGDPDVLEYYK	2	Light	706.851	1026.51	22
GAB1	LTGDPDVLEYYK	2	Light	706.851	715.366	24
GAB1	LTGDPDVLEYYK	2	Light	706.851	513.761	25
GAB1	LTGDPDVLEYYK	2	Light	706.851	387.187	22
GAB1	LTGDPDVLEYYK	2	Heavy	710.858	1206.58	21
GAB1	LTGDPDVLEYYK	2	Heavy	710.858	1034.53	22
GAB1	LTGDPDVLEYYK	2	Heavy	710.858	723.38	24
GAB1	LTGDPDVLEYYK	2	Heavy	710.858	517.768	25
GAB1	LTGDPDVLEYYK	2	Heavy	710.858	387.187	22
GAB1	SNTISTVDLNK	2	Light	596.314	990.547	17
GAB1	SNTISTVDLNK	2	Light	596.314	889.499	18
GAB1	SNTISTVDLNK	2	Light	596.314	776.415	19
GAB1	SNTISTVDLNK	2	Heavy	600.322	998.561	17
GAB1	SNTISTVDLNK	2	Heavy	600.322	897.513	18
GAB1	SNTISTVDLNK	2	Heavy	600.322	784.429	19
PTPN11	SNPGDFTLSVR	2	Light	596.801	991.521	19
PTPN11	SNPGDFTLSVR	2	Light	596.801	894.468	25
PTPN11	SNPGDFTLSVR	2	Light	596.801	496.264	18
PTPN11	SNPGDFTLSVR	2	Heavy	601.806	1001.53	19
PTPN11	SNPGDFTLSVR	2	Heavy	601.806	904.476	25
PTPN11	SNPGDFTLSVR	2	Heavy	601.806	501.268	18
PTPN11	INAAEIESR	2	Light	501.764	889.437	18
PTPN11	INAAEIESR	2	Light	501.764	775.394	18
PTPN11	INAAEIESR	2	Light	501.764	704.357	15
PTPN11	INAAEIESR	2	Light	501.764	633.32	18
PTPN11	INAAEIESR	2	Heavy	506.768	899.446	18
PTPN11	INAAEIESR	2	Heavy	506.768	785.403	18
PTPN11	INAAEIESR	2	Heavy	506.768	714.366	15
PTPN11	INAAEIESR	2	Heavy	506.768	643.328	18
SOS1	LPSADVYR	2	Light	460.745	807.4	19
SOS1	LPSADVYR	2	Light	460.745	710.347	19
SOS1	LPSADVYR	2	Light	460.745	404.203	18
SOS1	LPSADVYR	2	Heavy	465.75	817.408	19
SOS1	LPSADVYR	2	Heavy	465.75	720.355	19
SOS1	LPSADVYR	2	Heavy	465.75	409.208	18
SOS1	EYIQPVQLR	2	Light	573.319	853.525	20
SOS1	EYIQPVQLR	2	Light	573.319	740.441	18
SOS1	EYIQPVQLR	2	Light	573.319	612.383	21
SOS1	EYIQPVQLR	2	Heavy	578.323	863.534	20
SOS1	EYIQPVQLR	2	Heavy	578.323	750.45	18
SOS1	EYIQPVQLR	2	Heavy	578.323	622.391	21
SOS2	FEIPEPEPTDADK	2	Light	744.349	1098.49	21
SOS2	FEIPEPEPTDADK	2	Light	744.349	872.4	26
SOS2	FEIPEPEPTDADK	2	Light	744.349	549.751	22
SOS2	FEIPEPEPTDADK	2	Heavy	748.356	1106.51	21
SOS2	FEIPEPEPTDADK	2	Heavy	748.356	880.414	26
SOS2	FEIPEPEPTDADK	2	Heavy	748.356	553.758	22
SOS2	LPGYSSAEYR	2	Light	571.777	932.411	22
SOS2	LPGYSSAEYR	2	Light	571.777	712.326	24
SOS2	LPGYSSAEYR	2	Light	571.777	515.235	21
SOS2	LPGYSSAEYR	2	Heavy	576.782	942.419	22
SOS2	LPGYSSAEYR	2	Heavy	576.782	722.334	24
SOS2	LPGYSSAEYR	2	Heavy	576.782	520.24	21
HRAS	SFEDIHQYR	2	Light	597.781	831.411	23
HRAS	SFEDIHQYR	2	Light	597.781	716.384	25
HRAS	SFEDIHQYR	2	Light	597.781	603.3	24
HRAS	SFEDIHQYR	2	Light	597.781	207.113	31
HRAS	SFEDIHQYR	2	Heavy	602.785	841.419	23
HRAS	SFEDIHQYR	2	Heavy	602.785	726.392	25
HRAS	SFEDIHQYR	2	Heavy	602.785	613.308	24
HRAS	SFEDIHQYR	2	Heavy	602.785	207.113	31
H/K/NRAS	LVVVGAGGVGK	2	Light	478.3	743.441	15
H/K/NRAS	LVVVGAGGVGK	2	Light	478.3	644.373	16
H/K/NRAS	LVVVGAGGVGK	2	Light	478.3	545.304	17
H/K/NRAS	LVVVGAGGVGK	2	Heavy	482.307	751.455	15
H/K/NRAS	LVVVGAGGVGK	2	Heavy	482.307	652.387	16
H/K/NRAS	LVVVGAGGVGK	2	Heavy	482.307	553.318	17
HRAS	QGVEDAFYTLVR	2	Light	699.357	1113.56	24
HRAS	QGVEDAFYTLVR	2	Light	699.357	984.515	26
HRAS	QGVEDAFYTLVR	2	Light	699.357	869.488	26
HRAS	QGVEDAFYTLVR	2	Light	699.357	798.451	24
HRAS	QGVEDAFYTLVR	2	Heavy	704.361	1123.57	24
HRAS	QGVEDAFYTLVR	2	Heavy	704.361	994.523	26
HRAS	QGVEDAFYTLVR	2	Heavy	704.361	879.496	26
HRAS	QGVEDAFYTLVR	2	Heavy	704.361	808.459	24
KRAS	SFEDIHHYR	2	Light	602.281	969.454	22
KRAS	SFEDIHHYR	2	Light	602.281	840.411	22
KRAS	SFEDIHHYR	2	Light	602.281	612.3	26
KRAS	SFEDIHHYR	2	Light	602.281	475.241	25
KRAS	SFEDIHHYR	2	Light	602.281	207.113	29
KRAS	SFEDIHHYR	2	Heavy	607.285	979.462	22
KRAS	SFEDIHHYR	2	Heavy	607.285	850.419	22
KRAS	SFEDIHHYR	2	Heavy	607.285	622.308	26
KRAS	SFEDIHHYR	2	Heavy	607.285	485.249	25
KRAS	SFEDIHHYR	2	Heavy	607.285	207.113	29
K/NRAS	SYGIPFIETSAK	2	Light	656.843	892.477	19
K/NRAS	SYGIPFIETSAK	2	Light	656.843	308.124	23
K/NRAS	SYGIPFIETSAK	2	Light	656.843	421.208	16
K/NRAS	SYGIPFIETSAK	2	Heavy	660.85	900.492	19
K/NRAS	SYGIPFIETSAK	2	Heavy	660.85	308.124	23
K/NRAS	SYGIPFIETSAK	2	Heavy	660.85	421.208	16
NRAS	SFADINLYR	2	Light	549.783	864.457	17
NRAS	SFADINLYR	2	Light	549.783	793.42	18
NRAS	SFADINLYR	2	Light	549.783	207.113	21
NRAS	SFADINLYR	2	Heavy	554.787	874.466	17
NRAS	SFADINLYR	2	Heavy	554.787	803.429	18
NRAS	SFADINLYR	2	Heavy	554.787	207.113	21
RASA1	LLAITELLQQK	2	Light	635.392	1043.61	20
RASA1	LLAITELLQQK	2	Light	635.392	972.572	21
RASA1	LLAITELLQQK	2	Light	635.392	859.488	20
RASA1	LLAITELLQQK	2	Light	635.392	298.213	23
RASA1	LLAITELLQQK	2	Heavy	639.4	1051.62	20
RASA1	LLAITELLQQK	2	Heavy	639.4	980.587	21
RASA1	LLAITELLQQK	2	Heavy	639.4	867.503	20
RASA1	LLAITELLQQK	2	Heavy	639.4	298.213	23
RASA1	SVQNLANLVEFGAK	2	Light	745.404	948.515	24
RASA1	SVQNLANLVEFGAK	2	Light	745.404	877.478	23
RASA1	SVQNLANLVEFGAK	2	Light	745.404	551.282	22
RASA1	SVQNLANLVEFGAK	2	Light	745.404	652.354	19
RASA1	SVQNLANLVEFGAK	2	Heavy	749.411	956.529	24
RASA1	SVQNLANLVEFGAK	2	Heavy	749.411	885.492	23
RASA1	SVQNLANLVEFGAK	2	Heavy	749.411	559.297	22
RASA1	SVQNLANLVEFGAK	2	Heavy	749.411	656.361	19
ARAF	TQHCDPEHFPFPAPANAPLQR	3	Light	608.291	698.394	18
ARAF	TQHCDPEHFPFPAPANAPLQR	3	Light	608.291	513.314	20
ARAF	TQHCDPEHFPFPAPANAPLQR	3	Light	608.291	698.791	19
ARAF	TQHCDPEHFPFPAPANAPLQR	3	Light	608.291	782.836	15
ARAF	TQHCDPEHFPFPAPANAPLQR	3	Heavy	610.793	708.403	18
ARAF	TQHCDPEHFPFPAPANAPLQR	3	Heavy	610.793	523.323	20
ARAF	TQHCDPEHFPFPAPANAPLQR	3	Heavy	610.793	698.791	19
ARAF	TQHCDPEHFPFPAPANAPLQR	3	Heavy	610.793	782.836	15
ARAF	IGTGSFGTVFR	2	Light	571.304	1028.52	22
ARAF	IGTGSFGTVFR	2	Light	571.304	971.495	22
ARAF	IGTGSFGTVFR	2	Light	571.304	870.447	21
ARAF	IGTGSFGTVFR	2	Light	571.304	726.393	21
ARAF	IGTGSFGTVFR	2	Heavy	576.308	1038.52	22
ARAF	IGTGSFGTVFR	2	Heavy	576.308	981.503	22
ARAF	IGTGSFGTVFR	2	Heavy	576.308	880.455	21
ARAF	IGTGSFGTVFR	2	Heavy	576.308	736.402	21
RAF1	SNNIFLHEGLTVK	3	Light	491.268	646.377	20
RAF1	SNNIFLHEGLTVK	3	Light	491.268	635.861	14
RAF1	SNNIFLHEGLTVK	3	Light	491.268	578.84	15
RAF1	SNNIFLHEGLTVK	3	Light	491.268	522.298	14
RAF1	SNNIFLHEGLTVK	3	Heavy	493.94	654.391	20
RAF1	SNNIFLHEGLTVK	3	Heavy	493.94	639.868	14
RAF1	SNNIFLHEGLTVK	3	Heavy	493.94	582.847	15
RAF1	SNNIFLHEGLTVK	3	Heavy	493.94	526.305	14
RAF1	TISNGFGFK	2	Light	485.753	756.368	17
RAF1	TISNGFGFK	2	Light	485.753	555.293	22
RAF1	TISNGFGFK	2	Light	485.753	351.203	25
RAF1	TISNGFGFK	2	Light	485.753	215.139	14
RAF1	TISNGFGFK	2	Heavy	489.76	764.382	17
RAF1	TISNGFGFK	2	Heavy	489.76	563.307	22
RAF1	TISNGFGFK	2	Heavy	489.76	359.217	25
RAF1	TISNGFGFK	2	Heavy	489.76	215.139	14
MAP2K1	ISELGAGNGGVVFK	2	Light	674.367	905.484	24
MAP2K1	ISELGAGNGGVVFK	2	Light	674.367	848.462	23
MAP2K1	ISELGAGNGGVVFK	2	Light	674.367	777.425	23
MAP2K1	ISELGAGNGGVVFK	2	Light	674.367	330.166	24
MAP2K1	ISELGAGNGGVVFK	2	Heavy	678.374	913.498	24
MAP2K1	ISELGAGNGGVVFK	2	Heavy	678.374	856.477	23
MAP2K1	ISELGAGNGGVVFK	2	Heavy	678.374	785.44	23
MAP2K1	ISELGAGNGGVVFK	2	Heavy	678.374	330.166	24
MAP2K1	LIHLEIKPAIR	3	Light	434.947	826.515	18
MAP2K1	LIHLEIKPAIR	3	Light	434.947	697.472	20
MAP2K1	LIHLEIKPAIR	3	Light	434.947	456.293	18
MAP2K1	LIHLEIKPAIR	3	Light	434.947	538.832	15
MAP2K1	LIHLEIKPAIR	3	Heavy	438.283	836.523	18
MAP2K1	LIHLEIKPAIR	3	Heavy	438.283	707.48	20
MAP2K1	LIHLEIKPAIR	3	Heavy	438.283	466.301	18
MAP2K1	LIHLEIKPAIR	3	Heavy	438.283	543.837	15
MAP2K2	ISELGAGNGGVVTK	2	Light	651.357	972.547	23
MAP2K2	ISELGAGNGGVVTK	2	Light	651.357	859.463	23
MAP2K2	ISELGAGNGGVVTK	2	Light	651.357	731.405	23
MAP2K2	ISELGAGNGGVVTK	2	Light	651.357	330.166	24
MAP2K2	ISELGAGNGGVVTK	2	Heavy	655.364	980.561	23
MAP2K2	ISELGAGNGGVVTK	2	Heavy	655.364	867.477	23
MAP2K2	ISELGAGNGGVVTK	2	Heavy	655.364	739.419	23
MAP2K2	ISELGAGNGGVVTK	2	Heavy	655.364	330.166	24
MAP2K2	SEVEEVDFAGWLCK	2	Light	834.882	1095.53	25
MAP2K2	SEVEEVDFAGWLCK	2	Light	834.882	996.461	24
MAP2K2	SEVEEVDFAGWLCK	2	Light	834.882	420.228	25
MAP2K2	SEVEEVDFAGWLCK	2	Light	834.882	217.082	37
MAP2K2	SEVEEVDFAGWLCK	2	Heavy	838.889	1103.54	25
MAP2K2	SEVEEVDFAGWLCK	2	Heavy	838.889	1004.47	24
MAP2K2	SEVEEVDFAGWLCK	2	Heavy	838.889	428.242	25
MAP2K2	SEVEEVDFAGWLCK	2	Heavy	838.889	217.082	37
MAPK3	LADPEHDHTGFLTEYVATR	3	Light	724.683	839.426	25
MAPK3	LADPEHDHTGFLTEYVATR	3	Light	724.683	738.378	25
MAPK3	LADPEHDHTGFLTEYVATR	3	Light	724.683	609.335	28
MAPK3	LADPEHDHTGFLTEYVATR	3	Light	724.683	936.947	24
MAPK3	LADPEHDHTGFLTEYVATR	3	Heavy	728.019	849.434	25
MAPK3	LADPEHDHTGFLTEYVATR	3	Heavy	728.019	748.386	25
MAPK3	LADPEHDHTGFLTEYVATR	3	Heavy	728.019	619.344	28
MAPK3	LADPEHDHTGFLTEYVATR	3	Heavy	728.019	941.952	24
MAPK1	NYLLSLPHK	2	Light	542.811	807.509	19
MAPK1	NYLLSLPHK	2	Light	542.811	694.425	19
MAPK1	NYLLSLPHK	2	Light	542.811	581.341	19
MAPK1	NYLLSLPHK	2	Light	542.811	250.119	22
MAPK1	NYLLSLPHK	2	Heavy	546.818	815.523	19
MAPK1	NYLLSLPHK	2	Heavy	546.818	702.439	19
MAPK1	NYLLSLPHK	2	Heavy	546.818	589.355	19
MAPK1	NYLLSLPHK	2	Heavy	546.818	250.119	22
MAPK1	HENIIGINDIIR	2	Light	703.891	1140.67	24
MAPK1	HENIIGINDIIR	2	Light	703.891	913.547	27
MAPK1	HENIIGINDIIR	2	Light	703.891	800.462	27
MAPK1	HENIIGINDIIR	2	Light	703.891	267.109	29
MAPK1	HENIIGINDIIR	2	Heavy	708.895	1150.68	24
MAPK1	HENIIGINDIIR	2	Heavy	708.895	923.555	27
MAPK1	HENIIGINDIIR	2	Heavy	708.895	810.471	27
MAPK1	HENIIGINDIIR	2	Heavy	708.895	267.109	29
MAPK1	YIHSANVLHR	2	Light	605.328	933.501	24
MAPK1	YIHSANVLHR	2	Light	605.328	796.442	25
MAPK1	YIHSANVLHR	2	Light	605.328	709.41	25
MAPK1	YIHSANVLHR	2	Light	605.328	467.254	22
MAPK1	YIHSANVLHR	2	Heavy	610.332	943.51	24
MAPK1	YIHSANVLHR	2	Heavy	610.332	806.451	25
MAPK1	YIHSANVLHR	2	Heavy	610.332	719.419	25
MAPK1	YIHSANVLHR	2	Heavy	610.332	472.258	22
MAPK1	VADPDHDHTGFLTEYVATR	3	Light	715.34	1156.6	29
MAPK1	VADPDHDHTGFLTEYVATR	3	Light	715.34	839.426	25
MAPK1	VADPDHDHTGFLTEYVATR	3	Light	715.34	738.378	25
MAPK1	VADPDHDHTGFLTEYVATR	3	Light	715.34	609.335	28
MAPK1	VADPDHDHTGFLTEYVATR	3	Heavy	718.676	1166.61	29
MAPK1	VADPDHDHTGFLTEYVATR	3	Heavy	718.676	849.434	25
MAPK1	VADPDHDHTGFLTEYVATR	3	Heavy	718.676	748.386	25
MAPK1	VADPDHDHTGFLTEYVATR	3	Heavy	718.676	619.344	28
AKT1	CLQWTTVIER	2	Light	653.335	1032.55	22
AKT1	CLQWTTVIER	2	Light	653.335	904.489	22
AKT1	CLQWTTVIER	2	Light	653.335	718.409	23
AKT1	CLQWTTVIER	2	Light	653.335	246.127	29
AKT1	CLQWTTVIER	2	Heavy	658.339	1042.56	22
AKT1	CLQWTTVIER	2	Heavy	658.339	914.497	22
AKT1	CLQWTTVIER	2	Heavy	658.339	728.418	23
AKT1	CLQWTTVIER	2	Heavy	658.339	246.127	29
AKT1	FYGAEIVSALDYLHSEK	3	Light	647.991	897.949	17
AKT1	FYGAEIVSALDYLHSEK	3	Light	647.991	816.417	16
AKT1	FYGAEIVSALDYLHSEK	3	Light	647.991	283.144	20
AKT1	FYGAEIVSALDYLHSEK	3	Heavy	650.663	901.956	17
AKT1	FYGAEIVSALDYLHSEK	3	Heavy	650.663	820.425	16
AKT1	FYGAEIVSALDYLHSEK	3	Heavy	650.663	283.144	20
PDPK1	GEIPWSQELRPEAK	3	Light	547.286	727.394	15
PDPK1	GEIPWSQELRPEAK	3	Light	547.286	670.852	15
PDPK1	GEIPWSQELRPEAK	3	Light	547.286	485.265	15
PDPK1	GEIPWSQELRPEAK	3	Light	547.286	447.57	16
PDPK1	GEIPWSQELRPEAK	3	Heavy	549.958	731.401	15
PDPK1	GEIPWSQELRPEAK	3	Heavy	549.958	674.859	15
PDPK1	GEIPWSQELRPEAK	3	Heavy	549.958	487.936	15
PDPK1	GEIPWSQELRPEAK	3	Heavy	549.958	450.241	16
PDPK1	QLLLTEGPHLYYVDPVNK	3	Light	700.377	457.277	26
PDPK1	QLLLTEGPHLYYVDPVNK	3	Light	700.377	929.491	20
PDPK1	QLLLTEGPHLYYVDPVNK	3	Light	700.377	872.949	22
PDPK1	QLLLTEGPHLYYVDPVNK	3	Light	700.377	816.407	20
PDPK1	QLLLTEGPHLYYVDPVNK	3	Heavy	703.049	465.291	26
PDPK1	QLLLTEGPHLYYVDPVNK	3	Heavy	703.049	933.498	20
PDPK1	QLLLTEGPHLYYVDPVNK	3	Heavy	703.049	876.956	22
PDPK1	QLLLTEGPHLYYVDPVNK	3	Heavy	703.049	820.414	20
PIK3R1	TAIEAFNETIK	2	Light	618.827	1064.56	19
PIK3R1	TAIEAFNETIK	2	Light	618.827	951.478	20
PIK3R1	TAIEAFNETIK	2	Light	618.827	822.436	19
PIK3R1	TAIEAFNETIK	2	Light	618.827	751.398	19
PIK3R1	TAIEAFNETIK	2	Heavy	622.834	1072.58	19
PIK3R1	TAIEAFNETIK	2	Heavy	622.834	959.492	20
PIK3R1	TAIEAFNETIK	2	Heavy	622.834	830.45	19
PIK3R1	TAIEAFNETIK	2	Heavy	622.834	759.413	19
PIK3R1	FSAASSDNTENLIK	2	Light	748.865	1191.59	25
PIK3R1	FSAASSDNTENLIK	2	Light	748.865	1120.55	24
PIK3R1	FSAASSDNTENLIK	2	Light	748.865	1033.52	22
PIK3R1	FSAASSDNTENLIK	2	Heavy	752.872	1199.6	25
PIK3R1	FSAASSDNTENLIK	2	Heavy	752.872	1128.56	24
PIK3R1	FSAASSDNTENLIK	2	Heavy	752.872	1041.53	22
PIK3R2	ALGATFGPLLLR	2	Light	614.874	1044.62	22
PIK3R2	ALGATFGPLLLR	2	Light	614.874	916.561	21
PIK3R2	ALGATFGPLLLR	2	Light	614.874	668.445	24
PIK3R2	ALGATFGPLLLR	2	Light	614.874	611.424	24
PIK3R2	ALGATFGPLLLR	2	Heavy	619.878	1054.63	22
PIK3R2	ALGATFGPLLLR	2	Heavy	619.878	926.57	21
PIK3R2	ALGATFGPLLLR	2	Heavy	619.878	678.454	24
PIK3R2	ALGATFGPLLLR	2	Heavy	619.878	621.432	24
PIK3R2	AALQALGVAEGGER	2	Light	671.36	958.495	25
PIK3R2	AALQALGVAEGGER	2	Light	671.36	887.458	23
PIK3R2	AALQALGVAEGGER	2	Light	671.36	774.374	23
PIK3R2	AALQALGVAEGGER	2	Heavy	676.364	968.504	25
PIK3R2	AALQALGVAEGGER	2	Heavy	676.364	897.466	23
PIK3R2	AALQALGVAEGGER	2	Heavy	676.364	784.382	23
