# Supplementary material for: Facile carrier-assisted targeted mass spectrometric approach for proteomic analysis of low numbers of mammalian cells
Source: Commun Biol. 2018 Aug 6;1:103. doi: 10.1038/s42003-018-0107-6 (PMC6123794; doi:10.1038/s42003-018-0107-6)
Supplement: Supplementary file 7 — Supplementary Data 5 [file 42003_2018_107_MOESM7_ESM.xlsx]

## Sheet: Supplementary Data 5
Supplementary Data 5. Selection of surrogate peptides measured by cPRISM-SRM for obtaining LODs and LOQs in 1-1000 HMEC cell equivalents.
Gene	Surrogate peptide	Version	Charge states	Parent ion (Q1)	Product ion (Q3)	Collision energies (eV)	Quality
ADAM17	NIYLNSGLTSTK	Light	2	655.851	1083.57	19	Best	Note: The transitions (labeled as the 'Best' in the Quality column) were used for quantification at low numbers of cells.
ADAM17	NIYLNSGLTSTK	Light	2	655.851	920.505	21	Ok
ADAM17	NIYLNSGLTSTK	Light	2	655.851	807.421	22	Ok
ADAM17	NIYLNSGLTSTK	Light	2	655.851	693.378	22	Ok
ADAM17	NIYLNSGLTSTK	Heavy	2	659.858	1091.58	19	Best
ADAM17	NIYLNSGLTSTK	Heavy	2	659.858	928.519	21	Ok
ADAM17	NIYLNSGLTSTK	Heavy	2	659.858	815.435	22	Ok
ADAM17	NIYLNSGLTSTK	Heavy	2	659.858	701.392	22	Ok
EGFR	LTQLGTFEDHFLSLQR	Light	3	635.667	900.505	25	Ok
EGFR	LTQLGTFEDHFLSLQR	Light	3	635.667	763.446	26	Ok
EGFR	LTQLGTFEDHFLSLQR	Light	3	635.667	781.902	18	Ok
EGFR	LTQLGTFEDHFLSLQR	Light	3	635.667	725.36	17	Best
EGFR	LTQLGTFEDHFLSLQR	Heavy	3	639.003	910.513	25	Ok
EGFR	LTQLGTFEDHFLSLQR	Heavy	3	639.003	773.454	26	Ok
EGFR	LTQLGTFEDHFLSLQR	Heavy	3	639.003	786.906	18	Ok
EGFR	LTQLGTFEDHFLSLQR	Heavy	3	639.003	730.364	17	Best
SHC1	EAISLVCEAVPGAK	Light	2	722.379	930.471	22	Ok
SHC1	EAISLVCEAVPGAK	Light	2	722.379	831.403	24	Ok
SHC1	EAISLVCEAVPGAK	Light	2	722.379	372.224	29	Best
SHC1	EAISLVCEAVPGAK	Light	2	722.379	1072.53	16	Ok
SHC1	EAISLVCEAVPGAK	Heavy	2	726.386	938.486	22	Ok
SHC1	EAISLVCEAVPGAK	Heavy	2	726.386	839.417	24	Ok
SHC1	EAISLVCEAVPGAK	Heavy	2	726.386	380.238	29	Best
SHC1	EAISLVCEAVPGAK	Heavy	2	726.386	1072.53	16	Ok
HRAS	SFEDIHQYR	Light	2	597.781	831.411	23	Ok
HRAS	SFEDIHQYR	Light	2	597.781	716.384	25	Ok
HRAS	SFEDIHQYR	Light	2	597.781	603.3	24	Ok
HRAS	SFEDIHQYR	Light	2	597.781	207.113	31	Best
HRAS	SFEDIHQYR	Heavy	2	602.785	841.419	23	Ok
HRAS	SFEDIHQYR	Heavy	2	602.785	726.392	25	Ok
HRAS	SFEDIHQYR	Heavy	2	602.785	613.308	24	Ok
HRAS	SFEDIHQYR	Heavy	2	602.785	207.113	31	Best
H/K/NRAS	LVVVGAGGVGK	Light	2	478.3	743.441	15	Best
H/K/NRAS	LVVVGAGGVGK	Light	2	478.3	644.373	16	Ok
H/K/NRAS	LVVVGAGGVGK	Light	2	478.3	545.304	17	Ok
H/K/NRAS	LVVVGAGGVGK	Heavy	2	482.307	751.455	15	Best
H/K/NRAS	LVVVGAGGVGK	Heavy	2	482.307	652.387	16	Ok
H/K/NRAS	LVVVGAGGVGK	Heavy	2	482.307	553.318	17	Ok
K/NRAS	SYGIPFIETSAK	Light	2	656.843	892.477	19	Best
K/NRAS	SYGIPFIETSAK	Light	2	656.843	308.124	23	Ok
K/NRAS	SYGIPFIETSAK	Light	2	656.843	421.208	16	Ok
K/NRAS	SYGIPFIETSAK	Heavy	2	660.85	900.492	19	Best
K/NRAS	SYGIPFIETSAK	Heavy	2	660.85	308.124	23	Ok
K/NRAS	SYGIPFIETSAK	Heavy	2	660.85	421.208	16	Ok
NRAS	SFADINLYR	Light	2	549.783	864.457	17	Ok
NRAS	SFADINLYR	Light	2	549.783	793.42	18	Ok
NRAS	SFADINLYR	Light	2	549.783	207.113	21	Best
NRAS	SFADINLYR	Heavy	2	554.787	874.466	17	Ok
NRAS	SFADINLYR	Heavy	2	554.787	803.429	18	Ok
NRAS	SFADINLYR	Heavy	2	554.787	207.113	21	Best
