# Supplementary material for: Facile carrier-assisted targeted mass spectrometric approach for proteomic analysis of low numbers of mammalian cells
Source: Commun Biol. 2018 Aug 6;1:103. doi: 10.1038/s42003-018-0107-6 (PMC6123794; doi:10.1038/s42003-018-0107-6)
Supplement: Supplementary file 8 — Supplementary Data 6 [file 42003_2018_107_MOESM8_ESM.xlsx]

## Sheet: Supplementary Data 6
Supplementary Data 6. SRM quantification of EGFR pathway proteins in a panel of cell lines (please also see Shi et al. Sci Signal 2016, 9:rs6).
PRISM_IS is the intensity of the calibration peptide using the PRISM approach, Scheduled_IS is the intensity from the Scheduled SRM approach, and IS_usedforcal was that used in the actual abundance measurement.
chromoID	geneID	SRM Peptide	SRM Data Type	PRISM_IS	Scheduled_IS	IS_usedforcal.	BT20				HMEC				MCF10A				MCF7				MDA_MD231				NHDF				SKBR3
							Gene Data	SRM Data			Gene Data	SRM Data			Gene Data	SRM Data			Gene Data	SRM Data			Gene Data	SRM Data			Gene Data	SRM Data			Gene Data	SRM Data
							Counts	Ratio	CV	Cell_copy_number	Counts	Ratio	CV	Cell_copy_number	Counts	Ratio	CV	Cell_copy_number	Counts	Ratio	CV	Cell_copy_number	Counts	Ratio	CV	Cell_copy_number	Counts	Ratio	CV	Cell_copy_number	Counts	Ratio	CV	Cell_copy_number
chr2	ADAM17	NIYLNSGLTSTK	Scheduled	4.51	9.02	9.02	4231	0.0271083	0.0801647	13135.7	2286	0.0702583	0.0475835	36079.5	2629	0.031875	0.157527	16572.4	1835	0.017525	0.183357	9466.9	2051	0.0178625	0.223061	8149.4	2304	0.025425	0.3524	13056.4	2098	0.02735	0.0758335	16031
chr14	AKT1	FYGAEIVSALDYLHSEK	Scheduled	4.6	9.2	9.2	2205	0.001725	0.0746321	852.552	2511	0.00290833	0.229107	1523.31	1968	0.00289583	0.182751	1535.65	4125	0.00668542	0.0655358	3683.49	2386	0.00366667	0.149056	1706.22	1919	0.00548333	0.526892	2872.03	3000	0.0026	0.237612	1554.39
chrX	ARAF	TQHCDPEHFPFPAPANAPLQR	PRISM	2.09	4.18	2.09	519	0.1041	0.34	11688	654	0.098	0.12	11660.8	700	0.17	0.2	20479.8	822	0.202	0.3	25283.7	1032	0.285	0.25	30127.8	565	0.163	0.57	19395	658	0.193	0.33	26212.1
chr11	CBL	GTEPIVVDPFDPR	Scheduled	2.29	4.58	4.58	1122	0.061825	0.250513	15211.6	1092	0.044225	0.122588	11531.6	634	0.0459167	0.370343	12121.8	476	0.0342833	0.125337	9403.55	738	0.06375	0.243844	14768	497	0.0445833	0.0647049	11625	715	0.04515	0.23467	13437.6
chr8	DUSP4	GSVSLEQILPAEEEVR	PRISM	2.34	4.68	2.34	945	0.0062	0.02	779.384	2846	0.002	0.12	266.442	2945	0.012	0.21	1618.55	664	0.003	0.19	420.417	2945	0.029	0.14	3432.34	69	n/a	n/a	n/a	2446	0.021	0.07	3193.25
chr12	DUSP6	DSTNLDVLEEFGIK	PRISM	9.58	19.16	9.58	81	0.0002	0.5	102.929	6214	0.0003	0.23	163.623	1312	0.002	0.09	1104.4	87	0.0003	0.18	172.12	5019	0.007	0.17	3391.88	244	0.0006	0.14	327.245	92	0.0002	0.35	124.507
chr7	EGFR	LTQLGTFEDHFLSLQR	PRISM	8.96	17.93	8.96	14523	2.50473	0.0908658	1.20563e+06	11417	0.693967	0.056399	354000	7423	0.4443	0.113934	229464	254	0.00463333	0.126463	2486.25	3061	0.378667	0.0275489	171610	2516	0.367667	0.113277	187551	3294	0.280167	0.0189722	163126
chr1	ERRFI1	NSPSLFPCAPLCER	PRISM	8.61	17.21	8.61	4035	0.0097	0.32	4486.62	10432	0.011	0.29	5392.03	2962	0.004	0	1985.15	1607	0.004	0.14	2062.56	17174	0.059	0.06	25694	1365	0.0042	0.32	2058.77	2012	0.004	0.27	2238.01
chr4	GAB1	LTGDPDVLEYYK	PRISM	5.32	10.64	5.32	1215	0.0246	0.06	7030.57	425	0.011	0.21	3331.66	629	0.009	0.26	2759.84	755	0.009	0.21	2867.46	370	0.006	0.2	1614.51	578	0.0089	0.1	2695.62	743	0.019	0.06	6568.46
chr17	GRB2	ATADDELSFK	Scheduled	3.7	7.39	7.39	3639	0.155125	0.0529305	61584.3	3097	0.10275	0.0453686	43229.7	2299	0.116237	0.220727	49513.1	7581	0.495846	0.161073	219449	2696	0.270644	0.149316	101162	2049	0.116917	0.331037	49190.1	3288	0.256912	0.113073	123375
chr11	HRAS	SFEDIHQYR	Scheduled	2.3	4.61	4.61	456	0.0824583	0.0856607	20421.1	820	0.260811	0.0485699	68451.6	735	0.219767	0.243661	58397.2	308	0.0819444	0.150369	22623.7	562	0.186008	0.213629	43372.1	280	0.141225	0.478732	37065.4	592	0.221392	0.0870521	66322.4
chr1,11,12	H/K/NRAS	LVVVGAGGVGK	Scheduled	4.96	9.92	9.92	21457	0.301483	0.053702	160664	8996	0.377558	0.0372572	213232	6118	0.2114	0.115505	120878	30089	0.382675	0.0741459	227345	10861	0.215202	0.100846	107978	5321	0.230467	0.163412	130160	7318	0.2351	0.111416	151552
chr12	KRAS	SFEDIHHYR	Scheduled	5.2	10.39	10.39	4209	0.0797083	0.0853284	44490.1	6240	0.161844	0.160052	95734.8	3112	0.107958	0.151069	64654.9	3441	0.0958333	0.11296	59631.5	2911	0.0924167	0.151889	48567.1	3658	0.121733	0.0993867	72008.1	5060	0.129792	0.151137	87631.5
chr15	MAP2K1	ISELGAGNGGVVFK	Scheduled	3.31	6.61	6.61	1791	0.442892	0.211323	157269	2083	0.0608583	0.266153	22902.2	656	0.219758	0.0449033	83729.1	628	0.119458	0.0568202	47289.1	671	0.131019	0.211298	43803.8	480	0.0921417	0.166406	34674.8	561	0.09515	0.0483676	40870.3
chr15,19	MAP2K1/MAP2K2	LIHLEIKPAIR	Scheduled	1.61	3.23	3.23	3041	0.844925	0.0452114	146610	3082	0.3445	0.0742603	63350.2	1478	0.639733	0.325902	119105	1307	0.417233	0.0685551	80709.6	1475	0.526035	0.192281	85939.8	1269	0.3747	0.602012	68903.7	1218	0.348187	0.148926	73082.6
chr19	MAP2K2	ISELGAGNGGVVTK	Scheduled	2.65	5.3	5.3	1250	0.543633	0.0841685	154784	999	0.147908	0.113683	44629.8	822	0.23175	0.0987224	70798.7	679	0.240754	0.110032	76417.6	804	0.385242	0.172245	103273	789	0.222675	0.121797	67189.9	657	0.2087	0.0305829	71878.1
chr22	MAPK1	VADPDHDHTGFLTEYVATR	Scheduled	1.11	2.21	2.21	10176	0.868525	0.105579	103114	10643	0.829758	0.065977	104400	8316	1.09623	0.245031	139645	6904	0.508858	0.0896859	67349.2	8113	1.13614	0.20698	126999	9427	1.23371	0.562886	155225	14488	1.31996	0.224027	189562
chr16	MAPK3	IADPEHDHTGFLTEYVATR	Scheduled	1.15	2.29	2.29	1215	0.602767	0.141436	74153	670	0.514742	0.13788	67109.1	638	0.308583	0.214861	40732.2	2107	1.1525	0.0699614	158059	543	0.37694	0.193727	43660	1372	0.9077	0.500067	118341	1397	0.782375	0.299132	116426
chr1	NRAS	SFADINLYR	Scheduled	3.72	7.43	7.43	19210	0.345033	0.0612953	137719	6093	0.193958	0.0302901	82045.3	4727	0.111179	0.112472	47614.8	29153	0.505408	0.138352	224892	9628	0.160233	0.103075	60216.9	4561	0.138417	0.236493	58550.9	6165	0.07885	0.0425693	38070.5
chr16	PDPK1	QLLLTEGPHLYYVDPVNK	Scheduled	2.97	5.94	5.94	344	0.0929417	0.127117	29657.9	278	0.058875	0.321952	19910.1	298	0.0794125	0.16932	27189.7	311	0.0902292	0.0552797	32097.9	201	0.067675	0.147329	20332.5	205	0.0503833	0.433413	17038.4	376	0.131613	0.210619	50802.1
chr12	PEBP1	VLTPTQVK	Scheduled	8.18	16.36	16.36	5106	1.4224	0.107034	1.25011e+06	1961	0.328267	0.134688	305750	3641	0.788838	0.193281	743876	5400	1.27082	0.111951	1.24512e+06	2830	0.800233	0.0881651	662181	2548	0.760592	0.427107	708421	4153	0.954313	0.16163	1.01455e+06
chr5	PIK3R1	FSAASSDNTENLIK	Scheduled	1.59	3.19	3.19	3805	0.0489	0.118976	8379.99	1340	0.068125	0.303594	12372.4	3825	0.06995	0.0222392	12862	4284	0.0692667	0.156887	13233	421	0.0248312	0.188185	4006.51	1492	0.0341778	0.431715	6207.13	388	0.0178833	0.23099	3707.13
chr19	PIK3R2	ALGATFGPLLLR	Scheduled	5.4	10.79	10.79	1532	0.050925	0.0535041	29518.7	885	0.0160167	0.0416406	9838.98	2519	0.0286167	0.235177	17798	1580	0.0449792	0.126147	29065.4	976	0.0687625	0.131816	37527.5	1048	0.0216167	0.596325	13279	642	0.0303708	0.0542265	21294.9
chr12	PTPN11	SNPGDFTLSVR	Scheduled	8.17	16.34	16.34	8632	0.0762667	0.152507	66947	6918	0.0269917	0.166696	25109.5	6162	0.084775	0.145046	79845.3	5241	0.0553083	0.0512891	54123.5	8836	0.108867	0.150122	89975.4	8114	0.075	0.247499	69770.2	8714	0.0999417	0.160673	106120
chr10	PTPRE	TGTFIALSNILER	PRISM	2.45	4.89	2.45	64	0.0241	0.08	3171.96	1015	0.095	0.02	13250.9	565	0.212	0.38	29938.6	225	0.087	0.12	12765.2	613	0.198	0.08	24536.2	25	0.0083	0.11	1157.71	24	0.007	0.13	1114.45
chr3	RAF1	TISNGFGFK	Scheduled	4.59	9.19	9.19	5036	0.0264583	0.157973	13062.4	4181	0.0129083	0.17273	6753.71	3371	0.0284	0.106994	15044	5299	0.0263833	0.0643685	14520.7	3575	0.0325979	0.162318	15152.4	4230	0.0258667	0.15216	13533.6	3747	0.0268125	0.0161407	16012.2
chr5	RASA1	LLAITELLQQK	Scheduled	2.56	5.11	5.11	3943	0.0608583	0.416536	16706.5	5705	0.107233	0.054416	31196.6	4372	0.102975	0.37468	30330.7	3814	0.0500354	0.484693	15312.4	9964	0.210306	0.450295	54356.3	4274	0.12315	0.542091	35827.1	3176	0.0636583	0.482132	21138.5
chr1	SHC1	EAISLVCEAVPGAK	Scheduled	5.02	10.04	10.04	10670	0.162458	0.069769	87623.3	16223	0.0438333	0.0765031	25055	16590	0.140171	0.0817363	81118.7	1521	0.0457167	0.114269	27488.5	3183	0.082925	0.114568	42111	8463	0.0872167	0.0388363	49852.8	2473	0.0950875	0.00613783	62037.6
chr10	SHOC2	LDSLTTLYLR	PRISM	6.85	13.71	6.85	840	0.0192	0.47	7065.39	1856	0.037	0.19	14429.4	2164	0.059	0.36	23295.5	2215	0.021	0.33	8614.96	2168	0.042	0.48	14551.8	2385	0.0642	0.23	25037	1267	0.025	0.6	11128.3
chr2	SOS1	EYIQPVQLR	PRISM	4.03	8.06	4.03	14004	0.0353	0.35	7642.3	4894	0.016	0.12	3670.98	5478	0.021	0.54	4878.14	6817	0.014	0.46	3378.91	4543	0.012	0.43	2446.04	8756	0.0293	0.73	6722.47	7001	0.021	0.42	5499.49
chr2	SOS1	LPSADVYR	PRISM	5.38	10.76	5.38	14004	0.02765	0.631665	7991.37	4894	0.0101	0.126019	3093.57	5478	0.009	0.565685	2790.97	6817	0.0066	0.08571	2126.52	4543	0.0048	0.206239	1306.17	8756	0.01815	1.32071	5559.24	7001	0.00875	0.121218	3059.06
chr14	SOS2	LPGYSSAEYR	PRISM	3.19	6.37	3.19	4109	0.0074	0.45	1268.14	2867	0.009	0.11	1634.52	2708	0.011	0.43	2022.61	3235	0.008	0.44	1528.35	4022	0.009	0.19	1452.14	1877	0.0043	1.18	780.936	3614	0.012	0.28	2487.54
chr15	SPRED1	VPHQEENGCADFFIR	PRISM	7.18	14.35	7.18	472	0.00415	0.331854	1600.72	2218	0.0005	0.748331	204.386	804	0.00135	0.514979	558.712	101	0.000775	0.322581	333.25	2117	0.011875	0.168052	4312.56	1122	0.002975	0.268031	1216.1	283	0.002975	0.268031	1388.06
chr5	SPRY4	LQHPLTILPIDQVK	PRISM	9.62	19.24	9.62	98	0.0031	0.08	1602.07	1173	0.0004	0.25	219.074	267	0.003	0.08	1663.51	26	0.0006	0.26	345.676	2074	0.034	0.22	16543.6	123	0.0028	0.65	1533.52	398	0.007	0.18	4375.94
	K/NRAS	SYGIPFIETSAK												177780
	Note: SYGIPFIETSAK is shared between KRAS and NRAS. Copies per cell of K/NRAS = copies per cell of KRAS + copies per cell of NRAS.
