# Supplementary material for: Facile carrier-assisted targeted mass spectrometric approach for proteomic analysis of low numbers of mammalian cells
Source: Commun Biol. 2018 Aug 6;1:103. doi: 10.1038/s42003-018-0107-6 (PMC6123794; doi:10.1038/s42003-018-0107-6)
Supplement: Supplementary file 9 — Supplementary Data 7 [file 42003_2018_107_MOESM9_ESM.xlsx]

## Sheet: Supplementary Data 7
Supplementary Data 7. Estimated EGFR pathway protein copy number in a panel of cell lines and the correlation between mRNA and protein expression levels across different cell lines (please also see Shi et al. Sci Signal 2016, 9:rs6).
chromoID	geneID	Surrogate Peptide	BT20		HMEC		MCF10A		MCF7		MDA_MD231		NHDF		SKBR3
			Gene Data	SRM Data	Gene Data	SRM Data	Gene Data	SRM Data	Gene Data	SRM Data	Gene Data	SRM Data	Gene Data	SRM Data	Gene Data	SRM Data
			Counts	Cell_copy_number	Counts	Cell_copy_number	Counts	Cell_copy_number	Counts	Cell_copy_number	Counts	Cell_copy_number	Counts	Cell_copy_number	Counts	Cell_copy_number
chr2	ADAM17	NIYLNSGLTSTK	4231	13135.7	2286	36079.5	2629	16572.4	1835	9466.9	2051	8149.4	2304	13056.4	2098	16031			EGFR (LTQLGTFEDHFLSLQR)
chr14	AKT1	FYGAEIVSALDYLHSEK	2205	852.552	2511	1523.31	1968	1535.65	4125	3683.49	2386	1706.22	1919	2872.03	3000	1554.39			mRNA	Protein
chrX	ARAF	TQHCDPEHFPFPAPANAPLQR	519	11688	654	11660.8	700	20479.8	822	25283.7	1032	30127.8	565	19395	658	26212.1			14523	1.20563e+06
chr11	CBL	GTEPIVVDPFDPR	1122	15211.6	1092	11531.6	634	12121.8	476	9403.55	738	14768	497	11625	715	13437.6			11417	354000
chr8	DUSP4	GSVSLEQILPAEEEVR	945	779.384	2846	266.442	2945	1618.55	664	420.417	2945	3432.34	69	n/a	2446	3193.25			7423	229464
chr12	DUSP6	DSTNLDVLEEFGIK	81	102.929	6214	163.623	1312	1104.4	87	172.12	5019	3391.88	244	327.245	92	124.507			254	2486.25
chr7	EGFR	LTQLGTFEDHFLSLQR	14523	1.20563e+06	11417	354000	7423	229464	254	2486.25	3061	171610	2516	187551	3294	163126			3061	171610
chr1	ERRFI1	NSPSLFPCAPLCER	4035	4486.62	10432	5392.03	2962	1985.15	1607	2062.56	17174	25694	1365	2058.77	2012	2238.01			2516	187551
chr4	GAB1	LTGDPDVLEYYK	1215	7030.57	425	3331.66	629	2759.84	755	2867.46	370	1614.51	578	2695.62	743	6568.46			3294	163126
chr17	GRB2	ATADDELSFK	3639	61584.3	3097	43229.7	2299	49513.1	7581	219449	2696	101162	2049	49190.1	3288	123375
chr11	HRAS	SFEDIHQYR	456	20421.1	820	68451.6	735	58397.2	308	22623.7	562	43372.1	280	37065.4	592	66322.4
chr1,11,12	H/K/NRAS	LVVVGAGGVGK	21457	160664	8996	213232	6118	120878	30089	227345	10861	107978	5321	130160	7318	151552			HRAS (SFEDIHQYR)
chr12	KRAS	SFEDIHHYR	4209	44490.1	6240	95734.8	3112	64654.9	3441	59631.5	2911	48567.1	3658	72008.1	5060	87631.5			mRNA	Protein
chr15	MAP2K1	ISELGAGNGGVVFK	1791	157269	2083	22902.2	656	83729.1	628	47289.1	671	43803.8	480	34674.8	561	40870.3			456	20421.1
chr15,19	MAP2K1/MAP2K2	LIHLEIKPAIR	3041	146610	3082	63350.2	1478	119105	1307	80709.6	1475	85939.8	1269	68903.7	1218	73082.6			820	68451.6
chr19	MAP2K2	ISELGAGNGGVVTK	1250	154784	999	44629.8	822	70798.7	679	76417.6	804	103273	789	67189.9	657	71878.1			735	58397.2
chr22	MAPK1	VADPDHDHTGFLTEYVATR	10176	103114	10643	104400	8316	139645	6904	67349.2	8113	126999	9427	155225	14488	189562			308	22623.7
chr16	MAPK3	IADPEHDHTGFLTEYVATR	1215	74153	670	67109.1	638	40732.2	2107	158059	543	43660	1372	118341	1397	116426			562	43372.1
chr1	NRAS	SFADINLYR	19210	137719	6093	82045.3	4727	47614.8	29153	224892	9628	60216.9	4561	58550.9	6165	38070.5			280	37065.4
chr16	PDPK1	QLLLTEGPHLYYVDPVNK	344	29657.9	278	19910.1	298	27189.7	311	32097.9	201	20332.5	205	17038.4	376	50802.1			592	66322.4
chr12	PEBP1	VLTPTQVK	5106	1.25011e+06	1961	305750	3641	743876	5400	1.24512e+06	2830	662181	2548	708421	4153	1.01455e+06
chr5	PIK3R1	FSAASSDNTENLIK	3805	8379.99	1340	12372.4	3825	12862	4284	13233	421	4006.51	1492	6207.13	388	3707.13
chr19	PIK3R2	ALGATFGPLLLR	1532	29518.7	885	9838.98	2519	17798	1580	29065.4	976	37527.5	1048	13279	642	21294.9
chr12	PTPN11	SNPGDFTLSVR	8632	66947	6918	25109.5	6162	79845.3	5241	54123.5	8836	89975.4	8114	69770.2	8714	106120
chr10	PTPRE	TGTFIALSNILER	64	3171.96	1015	13250.9	565	29938.6	225	12765.2	613	24536.2	25	1157.71	24	1114.45
chr3	RAF1	TISNGFGFK	5036	13062.4	4181	6753.71	3371	15044	5299	14520.7	3575	15152.4	4230	13533.6	3747	16012.2
chr5	RASA1	LLAITELLQQK	3943	16706.5	5705	31196.6	4372	30330.7	3814	15312.4	9964	54356.3	4274	35827.1	3176	21138.5
chr1	SHC1	EAISLVCEAVPGAK	10670	87623.3	16223	25055	16590	81118.7	1521	27488.5	3183	42111	8463	49852.8	2473	62037.6			NRAS (SFADINLYR)
chr10	SHOC2	LDSLTTLYLR	840	7065.39	1856	14429.4	2164	23295.5	2215	8614.96	2168	14551.8	2385	25037	1267	11128.3			mRNA	Protein
chr2	SOS1	EYIQPVQLR	14004	7642.3	4894	3670.98	5478	4878.14	6817	3378.91	4543	2446.04	8756	6722.47	7001	5499.49			19210	137719
chr2	SOS1	LPSADVYR	14004	7991.37	4894	3093.57	5478	2790.97	6817	2126.52	4543	1306.17	8756	5559.24	7001	3059.06			6093	82045.3
chr14	SOS2	LPGYSSAEYR	4109	1268.14	2867	1634.52	2708	2022.61	3235	1528.35	4022	1452.14	1877	780.936	3614	2487.54			4727	47614.8
chr15	SPRED1	VPHQEENGCADFFIR	472	1600.72	2218	204.386	804	558.712	101	333.25	2117	4312.56	1122	1216.1	283	1388.06			29153	224892
chr5	SPRY4	LQHPLTILPIDQVK	98	1602.07	1173	219.074	267	1663.51	26	345.676	2074	16543.6	123	1533.52	398	4375.94			9628	60216.9
																			4561	58550.9
																			6165	38070.5
																			SOS1 (LPSADVYR)
																			mRNA	Protein
																			14004	7991.37
																			4894	3093.57
																			5478	2790.97
																			6817	2126.52
																			4543	1306.17
																			8756	5559.24
																			7001	3059.06
